# Supplementary material for: Insights from the Cold Transcriptome and Metabolome of Dendrobium officinale: Global Reprogramming of Metabolic and Gene Regulation Networks during Cold Acclimation
Source: Front Plant Sci. 2016 Nov 8;7:1653. doi: 10.3389/fpls.2016.01653 (PMC5099257; doi:10.3389/fpls.2016.01653)
Supplement: Supplementary file 2 [file Data_Sheet_1.xlsx]

## Sheet: Table S1
Supporting materials Tables S1-S9
Table S1 Lists of metabolites identified in Dendrobium officinale seedlings during cold acclimation (CA) and control growth (CK)
NO	Compounds	MZ	RT	Formula	Accumulation Level																				Fold change (CA/CK)	Regulated (CA/CK)	P_value
					CK1	CK2	CK3	CK4	CK5	CK6	CK7	CK8	CK9	CK10	CA1	CA2	CA3	CA4	CA5	CA6	CA7	CA8	CA9	CA10
1	Hexopyranose/D-Glucopyranose	358.3	27.917	C6H12O6	4.63	1.25	5.51	5.57	2.84	5.21	4.08	5.62	7	4.45	11.49	3.09	13.66	13.8	7.04	12.92	10.11	13.95	17.35	11.03	2.48	up	9.5e-05
2	Sucrose	361.2	29.609	C12H22O11	7888.78	8460.54	8172.23	9145.6	7277.55	7116.7	8069.4	7156.86	8521.49	7582.29	36130.6	38749.3	37428.8	41886.8	33331.2	32594.5	36957.9	32778.4	39028.4	34726.9	4.58	up	0
3	Glucose-6-phosphate	387.1	27.017	C6H13O9P	1.92	2.14	1.35	0	2.1	1.76	2.52	2.69	3.08	2.4	9.77	20.96	18.67	12.71	9.04	8.69	18.78	17.82	10.41	9.15	6.81	up	1e-06
4	Ribose	277.992	20.507	C5H10O5	2.29	2.79	2.43	2.07	2.99	1.82	2.34	2.31	2.79	2.28	0.71	0.87	0.75	0.64	0.93	0.57	0.73	0.72	0.87	0.71	0.31	down	0
5	Cellotriose	204	29.299	C18H32O16	30.52	26.61	23.45	31.26	31.08	34.25	32.49	26.85	28.59	28.22	12.51	10.91	9.62	12.82	12.74	14.04	13.32	11.01	11.72	11.57	0.41	down	0
6	Glucose	318.1	24.916	C6H12O6	40271.4	33851.4	34082	33371.1	33973.7	37153.7	37545.5	40354.4	37718	32567.8	64434.3	54162.3	54531.2	53393.7	54357.9	59445.9	60072.7	64567	60348.8	52108.4	1.6	up	0
7	Fructose	319.193	23.133	C6H12O6	15314.9	14915.3	14040	13898.7	14890.7	14684.7	16470.3	13885	17871.8	13936.8	26954.2	26250.9	24710.5	24461.7	26207.7	25845.1	28987.8	24437.6	31454.4	24528.8	1.76	up	0
8	Methyl beta-D-glucopyranoside	220.099	24.316	C7H14O6	39.2	45.79	42.67	55.94	54.73	40.8	38.4	40.49	44.89	55.48	73.31	85.63	79.8	104.61	102.35	76.3	71.81	75.71	83.94	103.75	1.87	up	0
9	Galactonic acid	292	24.068	C6H12O7	1.99	0	1.88	1.93	0	2.67	0	1.76	1.55	1.91	19.76	16.38	18.66	19.19	18.24	26.49	17.37	17.51	15.42	18.95	13.73	up	0
10	Succinic acid	247.015	15.953	C4H6O4	28.01	21.23	26.99	26.65	28.23	28.16	27.97	24.06	27.88	26.44	84.86	64.32	81.79	80.74	85.53	85.34	84.74	72.89	84.48	80.12	3.03	up	0
11	a-ketoglutaric acid	197.9	19.398	C5H6O5	0	0	0.62	0.15	0.47	0.4	0.06	0.07	0.16	0.25	2.47	3.13	3.45	9.56	2.58	4.3	4.98	7.31	6.83	2.42	21.57	up	1.8e-05
12	Fumaric acid	245	16.3775	C4H4O4	35.97	37.44	42.67	43.18	48.71	37.62	54.69	31.22	29.16	41.81	142.08	140.9	168.56	170.55	192.4	148.62	216.04	123.33	115.17	165.15	3.93	up	0
13	4-Aminobutyric acid	304.1	18.798	C4H9NO2	199.7	170.66	123.34	169.25	221.27	184.02	161.87	194.72	153.43	238.57	722.9	617.79	446.48	612.69	801.01	666.15	585.96	704.88	555.4	863.61	3.62	up	0
14	Glyceric acid	292.1	16.2394	C3H6O4	93.1	74.82	53.94	44.54	57.9	66.34	69.57	68.91	76.97	62.78	17.69	14.22	10.25	8.46	11	12.6	13.22	13.09	14.62	11.93	0.19	down	0
15	Citric acid	273.09	22.162	C6H8O7	82.68	84.22	71.59	78.18	80.18	84.68	86.19	76.71	91.88	100.79	200.91	204.65	173.97	189.98	194.84	205.78	209.45	186.4	223.26	244.92	2.43	up	0
16	Threonic acid	292.1	19.273	C4H8O5	36.8	40.23	33.11	37.38	39.49	40.53	59.94	58.44	58.42	47.05	69.18	75.63	62.25	70.27	74.24	76.2	112.68	109.87	109.84	88.46	1.88	up	1.7e-05
17	Ascorbic acid	316.095	22.482	C6H8O6	131.41	141.83	186.04	144.66	137.48	128.04	128.21	119.58	149.76	138.51	81.47	87.94	115.34	89.69	85.24	79.38	79.49	74.14	92.85	85.87	0.62	down	0
18	Isoleucine	158.1	15.681	C6H13NO2	7.91	8.09	5.77	6.01	9.12	11.13	12.36	8.9	12.28	11.5	32.92	33.67	24	25	37.93	46.3	51.4	37.04	51.09	47.85	4.16	up	0
19	Leucine	158.1	15.389	C6H13NO2	40.28	49.8	45.35	25.94	58.32	44.07	64.16	27.39	60.83	55.07	160.24	169.27	146.8	146.32	196.56	159.51	137.48	140.65	231.52	173.16	3.53	up	0
20	Proline	142.057	15.7226	C5H9NO2	3.71	3.21	2.96	3.2	3.17	2.96	3.89	3.26	5.78	4.54	36.65	31.79	29.28	31.66	31.36	29.3	38.47	32.25	57.17	44.89	9.89	up	0
21	Valine	144.1	14.57	C5H11NO2	33.25	20.61	37.47	22.28	49.39	44.25	32.61	35.45	53.68	45.1	81.79	50.7	92.18	54.81	121.51	108.85	80.22	87.22	132.05	110.95	2.46	up	1.2e-05
22	Aspartic acid	232.1	18.715	C4H7NO4	42.24	31.35	32.19	42.43	44.06	63.08	71.77	75.93	61.46	45.31	173.17	128.53	131.96	173.96	180.63	258.63	294.25	311.32	252.01	185.76	4.1	up	1e-06
23	Serine	204.1	16.652	C3H7NO3	33.25	31.37	30.03	29.91	29.57	59.38	48.1	29	54.34	42.92	134.67	127.05	121.6	121.14	119.74	240.48	194.81	117.46	220.1	173.83	4.05	up	0
24	Threonine	218.092	17.0061	C4H9NO3	4.53	5.14	5.03	5.23	10.29	9.17	11.29	6.43	7.32	9.77	16.85	19.14	18.72	19.46	38.29	34.1	42	23.9	27.21	36.36	3.72	up	3e-06
25	Alanine	116.055	12.772	C3H7NO2	55.77	61.95	46.88	46.4	69.38	60.65	63.86	55.33	59.86	57	237.04	263.28	199.24	197.19	294.86	257.75	271.41	235.14	254.4	242.25	4.25	up	0
26	Glycine	174.08	15.868	C2H5NO2	16.99	13.19	10.3	11.52	18.78	17.57	19.86	15.78	15.44	14.69	50.28	39.03	30.49	34.11	55.58	52	58.78	46.72	45.7	43.49	2.96	up	0
27	Norvaline	144.1	9.893	C5H11NO2	451.74	434.27	419.87	495.71	428.71	453.52	455.93	474.26	456.39	444.13	1698.56	1632.84	1578.71	1863.89	1611.94	1705.25	1714.29	1783.24	1716.03	1669.92	3.76	up	0
28	Cystathionine	174.091	17.563	C6H8O7	48.91	43.46	46.61	54.44	56.14	46.64	43.57	49.35	52.21	37.19	100.76	89.53	96.01	112.15	115.65	96.08	89.76	101.66	107.55	76.62	2.06	up	0
29	1-Monostearin	399.3	30.401	C21H42O4	14.11	8.22	8.98	10.07	12.74	9.21	13.38	13.68	12.82	13.56	21.73	12.66	13.83	15.5	19.61	14.19	20.61	21.06	19.75	20.88	1.54	up	0.000154
30	Adenosine	236.073	29.341	C10H13N5O4	7.47	8.4	9.16	8.96	6.45	10.63	12.57	9.28	9.41	10.15	25.86	29.08	31.68	31.02	22.32	36.76	43.48	32.1	32.56	35.12	3.46	up	0
31	1-Monolinoleoylglycerol	297.061	31.402	C21H38O4	7.04	8.15	6.9	6.76	7.35	6.37	5.68	5.77	5.84	6.41	3.73	4.32	3.66	3.58	3.89	3.38	3.01	3.06	3.09	3.4	0.53	down	0
32	2-'Desoxyinosose	249.035	21.823	C10H12N4O4	7.11	5.83	6.45	6.41	7.76	6.43	6.34	13.79	8.24	6.47	2.63	3.16	3.39	3.37	2.87	2.38	2.34	5.1	3.05	2.39	0.41	down	2.3e-05
33	Hexitol	217	21.399	C6H14O6	94.25	84.87	107.3	85.25	103.79	79.18	80.85	98.34	110.93	112.34	177.18	159.56	201.73	160.27	195.13	148.85	152	184.88	208.55	211.2	1.88	up	0
34	myo-Inositol	235.094	13.41	C3H6O3	1492.24	1277.93	1331.89	1217.28	1349.97	1562.27	1277.21	1234.5	1517.02	1278.24	1464.43	1231.1	1396.39	1241.06	1030.81	1296.08	1307.75	1596.11	1548.52	1216.44	0.98		0.757316
35	lactic acid	307.16	22.884	C6H12O6	195.143	148.741	175.524	157.068	182.827	172.636	174.432	204.929	209.476	181.647	201.288	149.827	176.947	197.398	206.175	173.791	165.353	162.146	213.453	206.505	1.03		0.594721
36	2,4,6-Tri-tert-butylbenzenethiol	263.137	18.945	C18H30S	193.031	113.524	118.985	137.575	160.178	123.035	149.212	126.841	169.775	124.072	176.184	116.56	135.951	163.957	163.934	134.781	149.146	141.36	143.968	125.709	1.02		0.729708
37	Ethanolamine	174.1	9.754	C2H7NO	2807.75	2921.63	2846.06	2678.86	2964.8	2951.82	2927.45	3165.38	3215.77	3034.38	3052.1	3024.3	3098.3	2858.93	3106.38	3057.9	2905.97	2969.64	2565.89	3520.66	1.02		0.486517
38	α-D-galactosyl-(1→3)-1D-myo-inositol	191	33.602	C12H22O11	26.3114	37.02	36.0041	25.183	36.8638	43.1549	22.2874	23.3097	22.8623	18.8577	20.9949	28.538	39.1151	26.4883	26.3014	23.6803	22.8943	44.0161	30.489	43.8678	1.05		0.704815
39	Cyclohexane-1,3,5-trione	392.158	21.341	C24H54O9Si6	32.3307	40.9899	27.2482	34.8118	33.9303	40.3304	38.7403	26.1027	29.3287	35.9619	33.1346	24.8444	42.149	36.1172	32.2279	37.8144	31.5476	30.2629	16.1172	42.3501	0.96		0.665539
40	1-kestose	361	30.11	C18H32O16	2.0877	2.52859	0	2.28323	2.90217	0	0	2.13094	0	0	0	0	0	1.83266	3.71263	0	2.85854	0	0	3.65818	1.01		0.984503
41	erythro-Pentonic acid	306	19.547	C17H42O5Si4	1.50216	3.0978	1.64697	0	2.34107	2.44581	0	0	0	3.72354	0	0	3.99859	1.9044	0	0	3.19234	1.70864	1.73572	2.07158	0.99		0.982025
42	Galactosylglycerol	337.146	26.892	C9H18O8	21.7012	12.5113	17.5053	19.1795	13.4764	18.6755	12.2578	13.0579	16.0575	17.1692	17.8803	21.5837	13.1513	17.6747	18.4449	16.5849	11.2087	21.2954	14.7643	19.5541	1.07		0.484599
43	Malic acid	233.1	18.345	C4H6O5	17939.8	15868.2	16116.3	16674.8	16818.3	15649.3	16448.3	18870.9	17121.9	18285	17227.9	18911.5	16241.1	18338.9	18654.6	14692.6	17709.8	18249.2	16334.6	15884.9	1.01		0.664061
44	Phosphoric acid	299.026	15.481	H3O4P	1273.79	1029.67	1152.05	1190.73	1154.63	1226.14	1561.57	1149.72	1542.65	1136.02	954.174	1238.13	1794.57	1108.93	1095.45	1281.92	994.911	1367.39	1308.54	1195.4	0.99		0.93487
45	Erythronic acid	292	19.073	C4H8O5	3.59805	3.43411	0	2.96968	1.56159	0	0	0	2.42443	3.37462	2.6927	3.43674	0	0	3.18855	1.13242	3.55441	0	0	2.81026	0.97		0.939736
46	Octadecanoic acid	145	25.958	C18H36O2	241.726	261.255	225.955	217.961	217.886	354.076	240.141	250.056	315.815	268.688	311.643	241.224	224.704	248.362	316.403	240.1	220.588	267.774	348.676	157.382	0.99		0.941599
47	Ribonic acid	292.1	21.67	C5H10O6	36.3931	26.4507	31.3305	22.5383	27.4844	26.9673	37.0112	38.3695	31.6805	33.2061	26.4901	33.2251	38.5817	30.4063	37.8865	40.0069	28.8243	26.1696	29.651	33.0867	1.04		0.579916
48	2-Keto-L-gulonic acid	292.1	21.649	C6H10O7	36.3931	31.4507	41.3305	32.5383	27.4844	31.9673	47.0112	48.3695	41.6805	33.2061	26.4901	43.2251	38.5817	36.4063	37.8865	45.0069	28.8243	56.1696	36.4063	33.0867	1.03		0.764483
49	Hexadecanoic acid /Palmitic Acid	132	24.1663	C16H32O2	625.063	574.324	758.684	691.675	683.682	592.318	580.331	645.852	604.728	529.814	711.061	692.117	576.889	539.943	794.089	557.526	524.707	586.504	612.057	673.512	1		0.959322
50	Galactinol	204	33.5726	C12H22O11	6.30032	8.67662	6.10918	6.50785	8.86521	11.3956	6.02282	14.7805	10.5383	12.8309	8.66631	12.8791	7.99393	12.9686	6.85126	9.37367	7.32009	9.15403	10.0135	8.97109	1.02		0.856588
51	Dodecamethylcyclohexasiloxane	341.976	16.006	C12H36O6Si6	7.6242	9.97746	10.0239	10.079	5.67753	6.61314	8.27763	7.63745	10.8683	12.3436	6.77159	9.00985	9.31677	6.76013	8.97822	4.31659	9.92859	12.7413	6.76013	9.30653	0.94		0.60115
52	Mannitol	319	23.481	C6H14O6	1.99872	2.08672	2.52374	0	3.60577	2.75432	0	0	0	1.14555	3.13462	2.38601	0	2.38601	2.57833	2.91489	0	0	0	0	0.95		0.910116
53	Sedoheptulose	320	25.281	C7H14O7	2.40993	1.20341	0	1.21025	1.41345	2.05461	0	2.57638	2.30302	2.12852	2.13813	0	0.114974	0	3.56823	0.296979	5.62075	3.11907	0	2.20007	1.11		0.800854
54	maltose	361	32.043	C12H22O11	0	1.91327	0	0	0	2.35247	2.38046	0	3.55067	0	3.26765	0	0	0	0	2.91027	3.17534	0	0	2.63432	1.18		0.788353
55	Shikimic acid	204.1	21.999	C7H10O5	3001.84	2428.46	2721.29	2439.7	2745.95	2224.49	3869.1	2574.7	3242.74	3257.05	2376.87	2623.21	3185.43	3029.81	3205.32	2830.43	2693.17	2587.19	2702.57	2592.3	0.98		0.709898
56	Glycerol	205.1	15.4392	C3H8O3	611.602	511.768	561.99	580.466	587.4	594.176	603.578	554.296	520.048	475.091	604.317	571.179	570.76	525.898	532.341	527.868	482.148	557.478	712.89	555.336	1.01		0.870989
57	N-Acetyl glucosamine	201.979	24.841	C8H15NO6	1.64446	1.35413	3.07581	3.0027	4.07831	3.95416	2.97523	3.97222	1.42675	2.6457	2.99965	2.90067	4.11758	3.60506	1.06044	2.52471	2.94822	3.34129	3.90232	3.54144	1.1		0.520575
58	1-Dodecanol	243.2	19.175	C12H26O	15.1673	22.1939	16.2132	12.1881	16.1422	20.4543	19.0902	17.1513	20.2658	20.2672	15.614	15.9524	23.8263	20.8882	15.0693	20.6853	15.8661	15.9801	10.5323	13.1013	0.94		0.471873
59	Cellobiose	204.1	28.417	C12H22O11	470.881	342.045	428.101	444.398	386.172	325.934	330.177	486.414	369.053	409.392	425.146	461.571	445.514	354.386	289.021	423.678	446.791	436.032	454.674	301.303	1.01		0.869981
60	Gentiobiose	204	30.451	C12H22O11	19.842	22.4102	18.2523	16.8969	18.0817	12.8437	18.9884	16.9793	17.0148	21.5016	21.0786	16.1259	12.0986	17.8868	15.9424	20.4327	16.9764	23.0277	14.3572	21.8492	0.98		0.831349
61	D-Galactono-1,4-lactone	361.1	23.626	C6H10O6	65.7255	88.2976	77.3282	80.3643	105.637	84.7543	100.268	96.9106	70.4114	68.9832	95.4084	100.06	65.404	86.0323	75.2032	86.3226	108.084	75.7311	71.0391	108.422	1.04		0.619859
62	Trehalose	361.1	30.5302	C12H22O11	233.408	273.863	217.212	265.531	211.331	225.101	325.533	175.345	311.388	231.891	195.04	276.593	185.918	164.03	282.64	227.293	342.505	295.629	181.643	252.575	0.97		0.78192
63	Xylose	277	20.445	C5H10O5	2.31395	3.30441	1.62261	1.80554	3.26951	1.19286	3.62826	3.04367	2.1075	3.70367	1.90753	3.2333	2.10492	3.56927	4.54286	1.81876	3.61762	1.93322	2.54159	1.13684	1.02		0.925965
64	Gulose	204.086	25.736	C6H12O6	120.681	108.257	115.122	145.089	127.754	150.745	140.009	106.08	127.208	123.498	118.078	128.633	148.361	118.797	114.938	103.687	128.255	132.994	118.012	151.128	1		0.981666
65	3-Deoxy-arabino-hexaric acid	347.12	25.124	C21H50O7Si5	7.96247	6.10416	6.61012	8.60329	10.2803	6.49006	7.66434	6.44384	9.08679	9.49161	9.6231	7.62754	5.69481	8.49265	9.50177	6.10159	3.5436	9.78141	7.24922	7.62955	0.96		0.65991
66	Gluconic acid	333.096	24.241	C6H12O7	18.666	13.2844	10.8152	14.6587	18.2133	14.4196	9.14442	13.6002	23.2335	17.7383	12.2991	12.0014	17.4306	15.8823	14.8491	18.0031	8.10017	17.3834	15.8906	22.3924	1		0.980029
67	1,3-bis(1,1-dimethylethyl)-Benzene	175.1	15.0558	C14H22	94.4309	65.4102	63.1037	67.3285	80.0836	68.9706	67.672	75.6839	72.1673	72.184	92.3924	64.3624	63.5482	69.6931	66.2486	71.2846	72.3252	71.5378	69.9065	92.5927	1.01		0.877933
68	Galactose	307	23.258	C6H12O6	1.5549	0.551095	3.0364	0.902218	0.853593	2.44808	1.6878	2.13429	3.05112	0.897491	2.52316	1.96544	3.0123	0.843029	0.490167	0.853119	3.88533	0.686883	2.12568	2.55979	1.11		0.698611
*The metabolites corresponding to the highlighted lines in blue shows differential accumulation (FC>1.5, P<0.01) during CA as compared with CK. The accumulation level of metabolites was normalized using the internal standard (Ribitol) . *The statistical differences between CA and control were obtained by Tukey’s test at 99% of confidence level (P<0.01).

## Sheet: Table S2
Table S2 Summary of functional annotation of Dendrobium officinale all-unigenes
Database	79,256 All-unigenes
	Number of annotated sequences	Percentage of annotated unigenes
COG	8520	10.75
GO	15341	19.3563
KEGG	5368	6.77299
KOG	17033	21.4911
Pfam	17530	22.1182
Swiss-Prot	18373	23.1818
Nr	28604	36.0906
All annotated	29013	36.6067
										18373
										15713
										9734
										nr
										28604
										23191
										12934
										All
										29013
										23405
										12966
Database 34,464 All-unigenes
Number of annotated sequences Percentage of annotated sequences
NR 25,376 73.6
SwissProt 18,201 52.8
KEGG 12,547 36.4
GO 8498 24.6

## Sheet: Table S3
Table S3 Lists of genes differentially regulated genes between CA treatment and control. The clusters represent co-expression modules of differentially regulated genes by using the hierarchical cluster analysis, which are shown in Fig. 4a.
#Gene ID	Clusters	FDR	Fold change(CA/CK)	log2FC	regulated	nr_discription	TAIR_annotation	TAIR_discription
c35194.graph_c0	C1	4.88e-09	#DIV/0!	Inf	up	PREDICTED: putative ribonuclease H protein At1g65750 [Brassica rapa]	RNA-directed DNA polymerase (reverse transcriptase)-related family protein	RNA-directed DNA polymerase (reverse transcriptase)-related family protein
c35439.graph_c0	C1	1.36e-25	#DIV/0!	Inf	up	B-class MADS-box protein AP3-3 [Dendrobium hybrid cultivar]	K-box region and MADS-box transcription factor family protein	K-box region and MADS-box transcription factor family protein
c42597.graph_c0	C1	1.02e-19	#DIV/0!	Inf	up	hypothetical protein VITISV_025614 [Vitis vinifera]	cysteine-rich RLK (RECEPTOR-like protein kinase) 8	cysteine-rich RLK (RECEPTOR-like protein kinase) 8
c14091.graph_c0	C1	3.82e-19	#DIV/0!	Inf	up	PREDICTED: putative ribonuclease H protein At1g65750 [Brassica rapa]	RNA-directed DNA polymerase (reverse transcriptase)-related family protein	RNA-directed DNA polymerase (reverse transcriptase)-related family protein
c49634.graph_c0	C1	3.11e-44	#DIV/0!	Inf	up	putative retroelement pol polyprotein [Arabidopsis thaliana]	Gag-Pol-related retrotransposon family protein	Gag-Pol-related retrotransposon family protein
c41989.graph_c0	C1	7.06e-69	394.607	8.672	up	PREDICTED: uncharacterized protein LOC105060034 [Elaeis guineensis]	unknown protein; FUNCTIONS IN: molecular_function unknown; INVOLVED IN: N-terminal protein myristoylation; LOCATED IN: cellular_component unknown; EXPRESSED IN: 7 plant structures; EXPRESSED DURING: petal differentiation and expansion stage; BEST Arabidopsis thaliana protein match is: unknown protein (TAIR:AT4G37240.1); Has 243 Blast hits to 243 proteins in 15 species: Archae - 0; Bacteria - 0; M…	unknown protein; FUNCTIONS IN: molecular_function unknown; INVOLVED IN: N-terminal protein myristoylation; LOCATED IN: cellular_component unknown; EXPRESSED IN: 7 plant structures; EXPRESSED DURING: petal differentiation and expansion stage; BEST Arabidopsis thaliana protein match is: unknown protein (TAIR:AT4G37240.1); Has 243 Blast hits to 243 proteins in 15 species: Archae - 0; Bacteria - 0; M…
c35921.graph_c0	C1	1.22e-11	307.634	8.327	up	PREDICTED: crocetin glucoside glucosyltransferase-like [Musa acuminata subsp. malaccensis]	UDP-Glycosyltransferase superfamily protein	UDP-Glycosyltransferase superfamily protein
c45669.graph_c0	C1	2.96e-24	181.856	7.568	up	non-LTR retroelement reverse transcriptase-like protein [Arabidopsis thaliana]	RNA-directed DNA polymerase (reverse transcriptase)-related family protein	RNA-directed DNA polymerase (reverse transcriptase)-related family protein
c34296.graph_c0	C1	2.77e-16	153.343	7.322	up	CBF-like transcription factor [Elaeis oleifera]	C-repeat-binding factor 4	C-repeat-binding factor 4
c41827.graph_c0	C1	1.04e-30	116.52	6.937	up	PREDICTED: uncharacterized protein LOC103413885 [Malus domestica]	DNA/RNA polymerases superfamily protein	DNA/RNA polymerases superfamily protein
c35612.graph_c0	C1	4.24e-15	113.642	6.876	up	hypothetical protein VITISV_025614 [Vitis vinifera]	cysteine-rich RLK (RECEPTOR-like protein kinase) 8	cysteine-rich RLK (RECEPTOR-like protein kinase) 8
c38136.graph_c0	C1	1.02e-20	91.566	6.58	up	ribosomal protein S2 (chloroplast) [Haworthia cymbiformis]	ribosomal protein S2	ribosomal protein S2
c19814.graph_c0	C1	4.67e-19	91.378	6.587	up	PREDICTED: mitochondrial uncoupling protein 5-like [Vitis vinifera]	uncoupling protein 5	uncoupling protein 5
c18414.graph_c0	C1	2.85e-10	90.474	6.56	up	T4.5 [Malus x robusta]	CONTAINS InterPro DOMAIN/s: Retrotransposon gag protein (InterPro:IPR005162); BEST Arabidopsis thaliana protein match is: unknown protein (TAIR:AT1G34070.1); Has 1807 Blast hits to 1807 proteins in 277 species: Archae - 0; Bacteria - 0; Metazoa - 736; Fungi - 347; Plants - 385; Viruses - 0; Other Eukaryotes - 339 (source: NCBI BLink).	CONTAINS InterPro DOMAIN/s: Retrotransposon gag protein (InterPro:IPR005162); BEST Arabidopsis thaliana protein match is: unknown protein (TAIR:AT1G34070.1); Has 1807 Blast hits to 1807 proteins in 277 species: Archae - 0; Bacteria - 0; Metazoa - 736; Fungi - 347; Plants - 385; Viruses - 0; Other Eukaryotes - 339 (source: NCBI BLink).
c45274.graph_c0	C1	0.000902582	78.983	6.365	up	PREDICTED: uncharacterized protein LOC105051884 isoform X3 [Elaeis guineensis]	Lactoylglutathione lyase / glyoxalase I family protein	Lactoylglutathione lyase / glyoxalase I family protein
c29957.graph_c0	C1	5.41e-05	68.52	6.129	up	PREDICTED: phospholipase A1-Ibeta2, chloroplastic-like [Phoenix dactylifera]	alpha/beta-Hydrolases superfamily protein	alpha/beta-Hydrolases superfamily protein
c40340.graph_c0	C1	1.73e-11	63.943	6.083	up	PREDICTED: uncharacterized protein LOC103856814 [Brassica rapa]	RNA-directed DNA polymerase (reverse transcriptase)-related family protein	RNA-directed DNA polymerase (reverse transcriptase)-related family protein
c46546.graph_c0	C1	1.77e-16	53.806	5.802	up	T4.5 [Malus x robusta]	Gag-Pol-related retrotransposon family protein	Gag-Pol-related retrotransposon family protein
c35385.graph_c0	C1	6.62e-14	52.202	5.784	up	PREDICTED: BTB/POZ domain-containing protein At1g03010 [Elaeis guineensis]	Phototropic-responsive NPH3 family protein	Phototropic-responsive NPH3 family protein
c48116.graph_c0	C1	2.72e-51	50.298	5.718	up	PREDICTED: uncharacterized protein LOC105041462 [Elaeis guineensis]	Protein of unknown function (DUF1677)	Protein of unknown function (DUF1677)
c46633.graph_c1	C1	3.66e-74	39.339	5.361	up	PREDICTED: uncharacterized protein LOC104733187 [Camelina sativa]	RNA-directed DNA polymerase (reverse transcriptase)-related family protein	RNA-directed DNA polymerase (reverse transcriptase)-related family protein
c47045.graph_c0	C1	4.21e-22	37.56	5.299	up	PREDICTED: uncharacterized protein LOC104802714 [Tarenaya hassleriana]	RNA-directed DNA polymerase (reverse transcriptase)-related family protein	RNA-directed DNA polymerase (reverse transcriptase)-related family protein
c39637.graph_c0	C1	6.88e-10	37.278	5.3	up	Uncharacterized protein TCM_027342 [Theobroma cacao]	Plant protein of unknown function (DUF247)	Plant protein of unknown function (DUF247)
c41744.graph_c0	C1	2.07e-06	29.489	4.94	up	hypothetical protein PRUPE_ppa017790mg [Prunus persica]	DNA/RNA polymerases superfamily protein	DNA/RNA polymerases superfamily protein
c34054.graph_c0	C1	2.45e-10	26.724	4.797	up	PREDICTED: heat stress transcription factor A-2c-like isoform X2 [Phoenix dactylifera]	heat shock transcription factor A6B	heat shock transcription factor A6B
c42499.graph_c0	C1	1.02e-28	25.966	4.762	up	PREDICTED: uncharacterized protein LOC105055331 [Elaeis guineensis]	Arabidopsis protein of unknown function (DUF241)	Arabidopsis protein of unknown function (DUF241)
c49544.graph_c0	C1	6.79e-14	24.708	4.677	up	hypothetical protein VITISV_042091 [Vitis vinifera]	Gag-Pol-related retrotransposon family protein	Gag-Pol-related retrotransposon family protein
c33509.graph_c0	C1	9.01e-14	23.716	4.623	up	PREDICTED: la-related protein CG11505-like [Elaeis guineensis]	sequence-specific DNA binding transcription factors	sequence-specific DNA binding transcription factors
c40864.graph_c0	C1	1.59e-13	23.516	4.612	up	PREDICTED: transcriptional regulator TAC1-like [Phoenix dactylifera]	C2H2 and C2HC zinc fingers superfamily protein	C2H2 and C2HC zinc fingers superfamily protein
c35699.graph_c0	C1	7.32e-31	23.076	4.603	up	PREDICTED: probable mitochondrial chaperone BCS1-B [Elaeis guineensis]	P-loop containing nucleoside triphosphate hydrolases superfamily protein	P-loop containing nucleoside triphosphate hydrolases superfamily protein
c39057.graph_c0	C1	2.28e-07	22.663	4.577	up	T4.5 [Malus x robusta]	cysteine-rich RLK (RECEPTOR-like protein kinase) 8	cysteine-rich RLK (RECEPTOR-like protein kinase) 8
c36307.graph_c0	C1	2.53e-08	22.081	4.54	up	PREDICTED: probable calcium-binding protein CML31 [Phoenix dactylifera]	calmodulin-like 38	calmodulin-like 38
c36904.graph_c0	C1	1.15e-09	22.044	4.541	up	GMP synthase [glutamine-hydrolyzing] subunit A, putative [Ricinus communis]	Class I glutamine amidotransferase-like superfamily protein	Class I glutamine amidotransferase-like superfamily protein
c45928.graph_c1	C1	8.31e-09	21.032	4.473	up	PREDICTED: vacuolar amino acid transporter 1 [Musa acuminata subsp. malaccensis]	Transmembrane amino acid transporter family protein	Transmembrane amino acid transporter family protein
c39831.graph_c0	C1	1.79e-13	20.688	4.421	up	PREDICTED: probable LRR receptor-like serine/threonine-protein kinase At4g36180 [Musa acuminata subsp. malaccensis]	Leucine-rich receptor-like protein kinase family protein	Leucine-rich receptor-like protein kinase family protein
c32185.graph_c0	C1	9.81e-14	20.31	4.412	up	--	hydrolases;protein serine/threonine phosphatases	hydrolases;protein serine/threonine phosphatases
c39674.graph_c0	C1	5.83e-22	19.623	4.355	up	PREDICTED: S-adenosylmethionine decarboxylase proenzyme 1 [Phoenix dactylifera]	Adenosylmethionine decarboxylase family protein	Adenosylmethionine decarboxylase family protein
c19545.graph_c0	C1	1.62e-05	19.48	4.336	up	PREDICTED: uncharacterized protein LOC103333039 [Prunus mume]	DNA/RNA polymerases superfamily protein	DNA/RNA polymerases superfamily protein
c13395.graph_c0	C1	2.49e-16	19.472	4.352	up	PREDICTED: mitochondrial uncoupling protein 5-like [Elaeis guineensis]	dicarboxylate carrier 2	dicarboxylate carrier 2
c25703.graph_c0	C1	4.83e-06	19.303	4.332	up	PREDICTED: zinc finger protein ZAT11-like [Nicotiana sylvestris]	C2H2 and C2HC zinc fingers superfamily protein	C2H2 and C2HC zinc fingers superfamily protein
c43864.graph_c0	C1	2.26e-13	19.079	4.304	up	PREDICTED: zinc finger A20 and AN1 domain-containing stress-associated protein 5-like [Musa acuminata subsp. malaccensis]	A20/AN1-like zinc finger family protein	A20/AN1-like zinc finger family protein
c43556.graph_c0	C1	1.02e-05	18.711	4.29	up	PREDICTED: putative calcium-binding protein CML19 [Elaeis guineensis]	calmodulin like 37	calmodulin like 37
c35850.graph_c0	C1	2.9e-21	18.316	4.255	up	PREDICTED: UPF0496 protein 1-like [Elaeis guineensis]	Protein of unknown function (DUF677)	Protein of unknown function (DUF677)
c19190.graph_c0	C1	3.88e-13	17.249	4.183	up	unnamed protein product [Vitis vinifera]	uncoupling protein 5	uncoupling protein 5
c26423.graph_c0	C1	4.35e-08	17.167	4.139	up	PREDICTED: LOW QUALITY PROTEIN: phospholipase A1-Ibeta2, chloroplastic-like [Elaeis guineensis]	alpha/beta-Hydrolases superfamily protein	alpha/beta-Hydrolases superfamily protein
c35868.graph_c0	C1	2.67e-14	16.802	4.132	up	hypothetical protein VITISV_041509 [Vitis vinifera]	cysteine-rich RLK (RECEPTOR-like protein kinase) 8	cysteine-rich RLK (RECEPTOR-like protein kinase) 8
c42483.graph_c0	C1	4.65e-12	15.78	4.036	up	PREDICTED: uncharacterized protein LOC103868259 [Brassica rapa]	RNA-directed DNA polymerase (reverse transcriptase)-related family protein	RNA-directed DNA polymerase (reverse transcriptase)-related family protein
c43343.graph_c0	C1	6.99e-28	15.2	3.987	up	PREDICTED: probable xyloglucan endotransglucosylase/hydrolase protein 30 [Phoenix dactylifera]	xyloglucan endotransglucosylase/hydrolase 30	xyloglucan endotransglucosylase/hydrolase 30
c46759.graph_c0	C1	2.58e-12	15.127	3.972	up	PREDICTED: receptor-like protein kinase 5 [Phoenix dactylifera]	Protein kinase family protein with leucine-rich repeat domain	Protein kinase family protein with leucine-rich repeat domain
c35332.graph_c0	C1	4.28e-31	15.032	3.977	up	PREDICTED: abscisic acid receptor PYL4-like [Phoenix dactylifera]	PYR1-like 4	PYR1-like 4
c42828.graph_c0	C1	1.25e-06	14.79	3.955	up	PREDICTED: probable receptor-like protein kinase At4g39110 [Musa acuminata subsp. malaccensis]	Malectin/receptor-like protein kinase family protein	Malectin/receptor-like protein kinase family protein
c45899.graph_c0	C1	9.64e-14	14.107	3.887	up	PREDICTED: eisosome protein SEG2-like [Elaeis guineensis]	unknown protein; BEST Arabidopsis thaliana protein match is: unknown protein (TAIR:AT5G44040.1); Has 1835 Blast hits to 1511 proteins in 238 species: Archae - 7; Bacteria - 164; Metazoa - 377; Fungi - 135; Plants - 187; Viruses - 22; Other Eukaryotes - 943 (source: NCBI BLink).	unknown protein; BEST Arabidopsis thaliana protein match is: unknown protein (TAIR:AT5G44040.1); Has 1835 Blast hits to 1511 proteins in 238 species: Archae - 7; Bacteria - 164; Metazoa - 377; Fungi - 135; Plants - 187; Viruses - 22; Other Eukaryotes - 943 (source: NCBI BLink).
c35577.graph_c0	C1	9.62e-12	13.18	3.774	up	PREDICTED: uncharacterized protein LOC105057655 [Elaeis guineensis]	Ankyrin repeat family protein	Ankyrin repeat family protein
c35969.graph_c0	C1	5.57e-10	12.934	3.762	up	PREDICTED: LOW QUALITY PROTEIN: ethylene-responsive transcription factor ERF038 [Elaeis guineensis]	Integrase-type DNA-binding superfamily protein	Integrase-type DNA-binding superfamily protein
c42534.graph_c0	C1	0.00579096	12.598	3.716	up	PREDICTED: LOW QUALITY PROTEIN: xyloglucan endotransglucosylase/hydrolase protein 9-like [Elaeis guineensis]	xyloglucan endotransglucosylase/hydrolase 9	xyloglucan endotransglucosylase/hydrolase 9
c44848.graph_c0	C1	4.62e-08	12.109	3.642	up	cyclin B1 [Phalaenopsis bellina]	Cyclin family protein	Cyclin family protein
c48224.graph_c0	C1	0.000152323	12.056	3.67	up	PREDICTED: LOW QUALITY PROTEIN: mechanosensitive ion channel protein 6-like [Elaeis guineensis]	mechanosensitive channel of small conductance-like 6	mechanosensitive channel of small conductance-like 6
c39474.graph_c0	C1	1.18e-05	11.79	3.619	up	unnamed protein product [Coffea canephora]	Serine protease inhibitor, potato inhibitor I-type family protein	Serine protease inhibitor, potato inhibitor I-type family protein
c18494.graph_c0	C1	0.00383964	11.527	3.604	up	PREDICTED: ethylene-responsive transcription factor ERF027-like [Phoenix dactylifera]	Integrase-type DNA-binding superfamily protein	Integrase-type DNA-binding superfamily protein
c39602.graph_c0	C1	9.37e-14	11.417	3.576	up	PREDICTED: uncharacterized protein LOC103981450 [Musa acuminata subsp. malaccensis]	Protein of unknown function (DUF607)	Protein of unknown function (DUF607)
c46335.graph_c0	C1	0.000141264	11.036	3.534	up	PREDICTED: short-chain dehydrogenase TIC 32, chloroplastic [Elaeis guineensis]	NAD(P)-binding Rossmann-fold superfamily protein	NAD(P)-binding Rossmann-fold superfamily protein
c31261.graph_c0	C1	0.00137001	10.772	3.483	up	PREDICTED: wound-induced protein 1-like [Musa acuminata subsp. malaccensis]	Nuclear transport factor 2 (NTF2) family protein	Nuclear transport factor 2 (NTF2) family protein
c40464.graph_c0	C1	3.3e-08	10.326	3.431	up	PREDICTED: probable LRR receptor-like serine/threonine-protein kinase At4g36180 [Musa acuminata subsp. malaccensis]	Leucine-rich receptor-like protein kinase family protein	Leucine-rich receptor-like protein kinase family protein
c44647.graph_c0	C1	3.82e-11	10.192	3.415	up	UFGT2 [Phalaenopsis equestris]	UDP-glucosyl transferase 85A5	UDP-glucosyl transferase 85A5
c46583.graph_c0	C1	6.43e-10	10.116	3.403	up	PREDICTED: uncharacterized protein LOC103996429 [Musa acuminata subsp. malaccensis]	Tetratricopeptide repeat (TPR)-like superfamily protein	Tetratricopeptide repeat (TPR)-like superfamily protein
c34464.graph_c1	C1	1.73e-16	10.03	3.399	up	PREDICTED: dehydration-responsive element-binding protein 1G-like [Musa acuminata subsp. malaccensis]	C-repeat/DRE binding factor 1	C-repeat/DRE binding factor 1
c42557.graph_c0	C1	6.3e-05	9.644	3.353	up	unknown [Lotus japonicus]	phosphate transporter 1;4	phosphate transporter 1;4
c35789.graph_c0	C1	1.6e-06	9.472	3.319	up	PREDICTED: uncharacterized protein LOC104891245 [Beta vulgaris subsp. vulgaris]	RNA-directed DNA polymerase (reverse transcriptase)-related family protein	RNA-directed DNA polymerase (reverse transcriptase)-related family protein
c39884.graph_c0	C1	2.19e-11	9.383	3.289	up	PREDICTED: uncharacterized protein LOC105046368 [Elaeis guineensis]	Protein of unknown function (DUF668)	Protein of unknown function (DUF668)
c41190.graph_c1	C1	2.2e-09	9.325	3.284	up	PREDICTED: late embryogenesis abundant protein D-34-like [Nelumbo nucifera]	Seed maturation protein	Seed maturation protein
c46082.graph_c0	C1	1.84e-11	9.134	3.244	up	PREDICTED: probable LRR receptor-like serine/threonine-protein kinase At4g36180 [Musa acuminata subsp. malaccensis]	Leucine-rich receptor-like protein kinase family protein	Leucine-rich receptor-like protein kinase family protein
c42591.graph_c0	C1	1.44e-10	8.977	3.226	up	PREDICTED: protein TOO MANY MOUTHS [Elaeis guineensis]	Leucine-rich repeat (LRR) family protein	Leucine-rich repeat (LRR) family protein
c39727.graph_c0	C1	1.38e-05	8.894	3.208	up	PREDICTED: transcription factor bHLH71-like [Phoenix dactylifera]	basic helix-loop-helix (bHLH) DNA-binding superfamily protein	basic helix-loop-helix (bHLH) DNA-binding superfamily protein
c47678.graph_c0	C1	7.9e-09	8.768	3.185	up	PREDICTED: LRR receptor-like serine/threonine-protein kinase RPK2 [Phoenix dactylifera]	receptor-like protein kinase 2	receptor-like protein kinase 2
c40425.graph_c0	C1	0.000162009	8.514	3.171	up	PREDICTED: probable transcription repressor OFP9 [Musa acuminata subsp. malaccensis]	ovate family protein 7	ovate family protein 7
c41048.graph_c0	C1	1.04e-09	8.474	3.146	up	flavanone 3-hydroxylase [Dendrobium hybrid cultivar]	flavanone 3-hydroxylase	flavanone 3-hydroxylase
c36411.graph_c1	C1	2.01e-06	8.376	3.126	up	PREDICTED: uncharacterized mitochondrial protein AtMg00810-like, partial [Cucumis sativus]	DNA/RNA polymerases superfamily protein	DNA/RNA polymerases superfamily protein
c20422.graph_c0	C1	1.44e-09	8.199	3.091	up	flowering locus T3 [Musa acuminata AAA Group]	PEBP (phosphatidylethanolamine-binding protein) family protein	PEBP (phosphatidylethanolamine-binding protein) family protein
c28593.graph_c0	C1	1.03e-08	8.157	3.085	up	PREDICTED: uncharacterized protein LOC103492999 [Cucumis melo]	unknown protein; BEST Arabidopsis thaliana protein match is: unknown protein (TAIR:AT2G30820.2); Has 166 Blast hits to 144 proteins in 35 species: Archae - 0; Bacteria - 17; Metazoa - 13; Fungi - 20; Plants - 104; Viruses - 0; Other Eukaryotes - 12 (source: NCBI BLink).	unknown protein; BEST Arabidopsis thaliana protein match is: unknown protein (TAIR:AT2G30820.2); Has 166 Blast hits to 144 proteins in 35 species: Archae - 0; Bacteria - 17; Metazoa - 13; Fungi - 20; Plants - 104; Viruses - 0; Other Eukaryotes - 12 (source: NCBI BLink).
c36589.graph_c0	C1	2.47e-08	8.094	3.089	up	PREDICTED: inorganic phosphate transporter 1-4-like [Elaeis guineensis]	phosphate transporter 1;4	phosphate transporter 1;4
c40983.graph_c0	C1	7.32e-11	7.96	3.05	up	Ribulose bisphosphate carboxylase small chain PWS4.3, chloroplastic [Aegilops tauschii]	ribulose bisphosphate carboxylase small chain 1A	ribulose bisphosphate carboxylase small chain 1A
c37153.graph_c0	C1	0.00670463	7.926	3.037	up	PREDICTED: CBS domain-containing protein CBSX5-like [Phoenix dactylifera]	Cystathionine beta-synthase (CBS) family protein	Cystathionine beta-synthase (CBS) family protein
c43447.graph_c0	C1	3.11e-06	7.902	3.046	up	hypothetical protein VITISV_012106 [Vitis vinifera]	CONTAINS InterPro DOMAIN/s: Retrotransposon gag protein (InterPro:IPR005162); BEST Arabidopsis thaliana protein match is: unknown protein (TAIR:AT1G34070.1); Has 1807 Blast hits to 1807 proteins in 277 species: Archae - 0; Bacteria - 0; Metazoa - 736; Fungi - 347; Plants - 385; Viruses - 0; Other Eukaryotes - 339 (source: NCBI BLink).	CONTAINS InterPro DOMAIN/s: Retrotransposon gag protein (InterPro:IPR005162); BEST Arabidopsis thaliana protein match is: unknown protein (TAIR:AT1G34070.1); Has 1807 Blast hits to 1807 proteins in 277 species: Archae - 0; Bacteria - 0; Metazoa - 736; Fungi - 347; Plants - 385; Viruses - 0; Other Eukaryotes - 339 (source: NCBI BLink).
c39770.graph_c0	C1	2.37e-13	7.786	3.028	up	PREDICTED: putative calcium-binding protein CML19 [Elaeis guineensis]	Calcium-binding EF-hand family protein	Calcium-binding EF-hand family protein
c42872.graph_c0	C1	7.19e-09	7.531	2.965	up	retrotransposon protein, putative, Ty1-copia subclass [Oryza sativa Japonica Group]	Reverse transcriptase (RNA-dependent DNA polymerase)	Reverse transcriptase (RNA-dependent DNA polymerase)
c37046.graph_c0	C1	4.9e-08	7.52	2.971	up	PREDICTED: UBP1-associated protein 2C-like [Elaeis guineensis]	RNA-binding (RRM/RBD/RNP motifs) family protein	RNA-binding (RRM/RBD/RNP motifs) family protein
c37626.graph_c0	C1	2.69e-08	7.483	2.973	up	PREDICTED: heavy metal-associated isoprenylated plant protein 26-like [Elaeis guineensis]	Heavy metal transport/detoxification superfamily protein	Heavy metal transport/detoxification superfamily protein
c39970.graph_c0	C1	1.1e-05	7.479	2.976	up	PREDICTED: uncharacterized protein LOC105053985 isoform X1 [Elaeis guineensis]	Plant protein of unknown function (DUF828) with plant pleckstrin homology-like region	Plant protein of unknown function (DUF828) with plant pleckstrin homology-like region
c43751.graph_c0	C1	8.64e-07	7.472	2.957	up	PREDICTED: probable inactive leucine-rich repeat receptor-like protein kinase At3g03770 [Musa acuminata subsp. malaccensis]	Leucine-rich repeat protein kinase family protein	Leucine-rich repeat protein kinase family protein
c32443.graph_c0	C1	2.38e-08	7.456	2.948	up	PREDICTED: zinc finger MYM-type protein 1-like [Beta vulgaris subsp. vulgaris]	TTF-type zinc finger protein with HAT dimerisation domain	TTF-type zinc finger protein with HAT dimerisation domain
c23223.graph_c0	C1	1.6e-06	7.245	2.911	up	hypothetical protein OsI_22718 [Oryza sativa Indica Group]	CONTAINS InterPro DOMAIN/s: Retrotransposon gag protein (InterPro:IPR005162); BEST Arabidopsis thaliana protein match is: unknown protein (TAIR:AT1G34070.1); Has 1807 Blast hits to 1807 proteins in 277 species: Archae - 0; Bacteria - 0; Metazoa - 736; Fungi - 347; Plants - 385; Viruses - 0; Other Eukaryotes - 339 (source: NCBI BLink).	CONTAINS InterPro DOMAIN/s: Retrotransposon gag protein (InterPro:IPR005162); BEST Arabidopsis thaliana protein match is: unknown protein (TAIR:AT1G34070.1); Has 1807 Blast hits to 1807 proteins in 277 species: Archae - 0; Bacteria - 0; Metazoa - 736; Fungi - 347; Plants - 385; Viruses - 0; Other Eukaryotes - 339 (source: NCBI BLink).
c44333.graph_c0	C1	1.9e-07	6.793	2.825	up	PREDICTED: nudix hydrolase 8-like [Elaeis guineensis]	nudix hydrolase homolog 8	nudix hydrolase homolog 8
c31709.graph_c0	C1	2.89e-06	6.705	2.789	up	PREDICTED: protein NRT1/ PTR FAMILY 5.10-like [Elaeis guineensis]	Major facilitator superfamily protein	Major facilitator superfamily protein
c36299.graph_c0	C1	3.81e-07	6.579	2.768	up	PREDICTED: LOW QUALITY PROTEIN: reticulon-like protein B17 [Elaeis guineensis]	Reticulon family protein	Reticulon family protein
c27032.graph_c0	C1	0.00799255	6.536	2.756	up	PREDICTED: BURP domain-containing protein 12-like [Elaeis guineensis]	polygalacturonase 2	polygalacturonase 2
c45928.graph_c2	C1	2.01e-08	6.347	2.736	up	PREDICTED: vacuolar amino acid transporter 1 [Musa acuminata subsp. malaccensis]	Transmembrane amino acid transporter family protein	Transmembrane amino acid transporter family protein
c36291.graph_c0	C1	1.72e-12	6.334	2.736	up	PREDICTED: transcription factor bHLH93-like [Phoenix dactylifera]	beta HLH protein 93	beta HLH protein 93
c36237.graph_c0	C1	0.000207693	6.285	2.725	up	hypothetical protein PRUPE_ppa017790mg [Prunus persica]	DNA/RNA polymerases superfamily protein	DNA/RNA polymerases superfamily protein
c34547.graph_c0	C1	5.03e-11	6.244	2.705	up	PREDICTED: glycine, alanine and asparagine-rich protein [Elaeis guineensis]	FUNCTIONS IN: molecular_function unknown; INVOLVED IN: biological_process unknown; LOCATED IN: chloroplast; EXPRESSED IN: 22 plant structures; EXPRESSED DURING: 13 growth stages; BEST Arabidopsis thaliana protein match is: 50S ribosomal protein-related (TAIR:AT5G16200.1); Has 36 Blast hits to 36 proteins in 7 species: Archae - 0; Bacteria - 0; Metazoa - 0; Fungi - 0; Plants - 36; Viruses - 0; Oth…	FUNCTIONS IN: molecular_function unknown; INVOLVED IN: biological_process unknown; LOCATED IN: chloroplast; EXPRESSED IN: 22 plant structures; EXPRESSED DURING: 13 growth stages; BEST Arabidopsis thaliana protein match is: 50S ribosomal protein-related (TAIR:AT5G16200.1); Has 36 Blast hits to 36 proteins in 7 species: Archae - 0; Bacteria - 0; Metazoa - 0; Fungi - 0; Plants - 36; Viruses - 0; Oth…
c49576.graph_c1	C1	1.2e-07	6.211	2.692	up	PREDICTED: uncharacterized protein LOC103718624 [Phoenix dactylifera]	zinc ion binding;nucleic acid binding	zinc ion binding;nucleic acid binding
c45726.graph_c0	C1	9.25e-06	6.187	2.692	up	PREDICTED: putative auxin efflux carrier component 8 [Phoenix dactylifera]	Auxin efflux carrier family protein	Auxin efflux carrier family protein
c42334.graph_c0	C1	8.23e-07	6.085	2.663	up	PREDICTED: protein NRT1/ PTR FAMILY 5.2-like [Phoenix dactylifera]	peptide transporter 3	peptide transporter 3
c48846.graph_c2	C1	0.000897509	6.076	2.648	up	PREDICTED: cellulose synthase-like protein D3 [Pyrus x bretschneideri]	cellulose synthase-like D3	cellulose synthase-like D3
c44033.graph_c0	C1	5.67e-17	6.072	2.667	up	PREDICTED: WAT1-related protein At5g07050-like [Elaeis guineensis]	nodulin MtN21 /EamA-like transporter family protein	nodulin MtN21 /EamA-like transporter family protein
c44341.graph_c0	C1	7.47e-07	5.907	2.617	up	PREDICTED: sphinganine C(4)-monooxygenase 1-like [Musa acuminata subsp. malaccensis]	sphingoid base hydroxylase 1	sphingoid base hydroxylase 1
c41268.graph_c0	C1	3.84e-13	5.86	2.609	up	RecName: Full=Isocitrate lyase; Short=ICL; Short=Isocitrase; Short=Isocitratase [Dendrobium crumenatum]	isocitrate lyase	isocitrate lyase
c49665.graph_c0	C1	1.36e-07	5.83	2.601	up	PREDICTED: uncharacterized protein LOC103967297 [Pyrus x bretschneideri]	cysteine-rich RLK (RECEPTOR-like protein kinase) 8	cysteine-rich RLK (RECEPTOR-like protein kinase) 8
c46991.graph_c0	C1	0.00221592	5.809	2.604	up	PREDICTED: cryptochrome DASH, chloroplastic/mitochondrial isoform X1 [Musa acuminata subsp. malaccensis]	cryptochrome 3	cryptochrome 3
c48816.graph_c0	C1	2.8e-07	5.694	2.566	up	Ty3/gypsy retrotransposon protein [Beta vulgaris subsp. vulgaris]	DNA/RNA polymerases superfamily protein	DNA/RNA polymerases superfamily protein
c49614.graph_c0	C1	1.74e-17	5.553	2.527	up	PREDICTED: formin-like protein 16 [Elaeis guineensis]	formin 8	formin 8
c40470.graph_c0	C1	5.74e-15	5.544	2.529	up	PREDICTED: paramyosin-like isoform X1 [Cicer arietinum]	FUNCTIONS IN: molecular_function unknown; INVOLVED IN: biological_process unknown; LOCATED IN: plasma membrane; EXPRESSED IN: 21 plant structures; EXPRESSED DURING: 13 growth stages; BEST Arabidopsis thaliana protein match is: myosin heavy chain-related (TAIR:AT3G56480.1); Has 203 Blast hits to 195 proteins in 64 species: Archae - 3; Bacteria - 13; Metazoa - 26; Fungi - 15; Plants - 101; Viruses …	FUNCTIONS IN: molecular_function unknown; INVOLVED IN: biological_process unknown; LOCATED IN: plasma membrane; EXPRESSED IN: 21 plant structures; EXPRESSED DURING: 13 growth stages; BEST Arabidopsis thaliana protein match is: myosin heavy chain-related (TAIR:AT3G56480.1); Has 203 Blast hits to 195 proteins in 64 species: Archae - 3; Bacteria - 13; Metazoa - 26; Fungi - 15; Plants - 101; Viruses …
c32838.graph_c0	C1	0.00181075	5.477	2.511	up	PREDICTED: uncharacterized protein LOC105031991 [Elaeis guineensis]	sequence-specific DNA binding transcription factors	sequence-specific DNA binding transcription factors
c49344.graph_c0	C1	1.46e-07	5.442	2.497	up	T4.5 [Malus x robusta]	cysteine-rich RLK (RECEPTOR-like protein kinase) 8	cysteine-rich RLK (RECEPTOR-like protein kinase) 8
c36311.graph_c0	C1	2.2e-06	5.44	2.505	up	PREDICTED: F-box only protein 13 [Elaeis guineensis]	F-box family protein	F-box family protein
c39537.graph_c0	C1	3.59e-08	5.406	2.497	up	PREDICTED: uncharacterized protein LOC103716691 [Phoenix dactylifera]	Protein of unknown function (DUF1191)	Protein of unknown function (DUF1191)
c38253.graph_c0	C1	0.00099363	5.381	2.499	up	PREDICTED: strictosidine synthase 1-like [Phoenix dactylifera]	Calcium-dependent phosphotriesterase superfamily protein	Calcium-dependent phosphotriesterase superfamily protein
c33061.graph_c0	C1	0.000509746	5.328	2.481	up	hypothetical protein JCGZ_25344 [Jatropha curcas]	Malectin/receptor-like protein kinase family protein	Malectin/receptor-like protein kinase family protein
c45184.graph_c1	C1	0.000454014	5.295	2.455	up	PREDICTED: transcription factor bHLH75-like isoform X2 [Elaeis guineensis]	BR enhanced expression 1	BR enhanced expression 1
c37341.graph_c0	C1	8.7e-10	5.199	2.445	up	PREDICTED: probable protein phosphatase 2C 12 [Musa acuminata subsp. malaccensis]	Protein phosphatase 2C family protein	Protein phosphatase 2C family protein
c38205.graph_c0	C1	1.07e-08	5.197	2.455	up	PREDICTED: uncharacterized protein LOC103708112 [Phoenix dactylifera]	BCL-2-associated athanogene 5	BCL-2-associated athanogene 5
c38872.graph_c0	C1	5.57e-06	5.142	2.419	up	PREDICTED: LOW QUALITY PROTEIN: kinesin-like protein NACK1 [Phoenix dactylifera]	ATP binding microtubule motor family protein	ATP binding microtubule motor family protein
c46935.graph_c0	C1	1.14e-05	5.11	2.424	up	PREDICTED: putative serine/threonine-protein kinase-like protein CCR3 [Elaeis guineensis]	CRINKLY4 related 3	CRINKLY4 related 3
c46460.graph_c0	C1	3.57e-05	5.069	2.408	up	PREDICTED: probable 4-coumarate--CoA ligase 2 [Musa acuminata subsp. malaccensis]	4-coumarate:CoA ligase 3	4-coumarate:CoA ligase 3
c38519.graph_c0	C1	2.35e-06	4.963	2.372	up	PREDICTED: uncharacterized protein LOC105041362 isoform X2 [Elaeis guineensis]	cold regulated gene 27	cold regulated gene 27
c46350.graph_c0	C1	7.26e-06	4.938	2.363	up	PREDICTED: protein phosphatase 2C 32-like isoform X2 [Elaeis guineensis]	Protein phosphatase 2C family protein	Protein phosphatase 2C family protein
c44944.graph_c0	C1	2.87e-05	4.932	2.367	up	PREDICTED: cellulose synthase-like protein D5 [Musa acuminata subsp. malaccensis]	cellulose synthase-like D1	cellulose synthase-like D1
c43971.graph_c0	C1	8.64e-06	4.925	2.359	up	flavonol synthase [Dendrobium hybrid cultivar]	flavonol synthase 1	flavonol synthase 1
c48729.graph_c1	C1	0.0071258	4.898	2.348	up	PREDICTED: leucine-rich repeat extensin-like protein 3 [Phoenix dactylifera]	Pollen Ole e 1 allergen and extensin family protein	Pollen Ole e 1 allergen and extensin family protein
c41276.graph_c0	C1	0.000144311	4.85	2.335	up	PREDICTED: probable glucan endo-1,3-beta-glucosidase A6 [Musa acuminata subsp. malaccensis]	O-Glycosyl hydrolases family 17 protein	O-Glycosyl hydrolases family 17 protein
c48186.graph_c0	C1	1.67e-08	4.845	2.338	up	PREDICTED: pentatricopeptide repeat-containing protein At4g22760 [Phoenix dactylifera]	Tetratricopeptide repeat (TPR)-like superfamily protein	Tetratricopeptide repeat (TPR)-like superfamily protein
c48070.graph_c0	C1	1.31e-06	4.768	2.309	up	PREDICTED: amino acid permease 8-like [Musa acuminata subsp. malaccensis]	amino acid permease 8	amino acid permease 8
c46191.graph_c1	C1	2.93e-08	4.688	2.288	up	PREDICTED: serine/threonine-protein kinase WAG1-like [Elaeis guineensis]	WAG 1	WAG 1
c40981.graph_c0	C1	1.6e-05	4.679	2.282	up	PREDICTED: BTB/POZ domain-containing protein NPY1-like [Phoenix dactylifera]	Phototropic-responsive NPH3 family protein	Phototropic-responsive NPH3 family protein
c18562.graph_c0	C1	1.73e-05	4.555	2.247	up	PREDICTED: peroxidase 5-like [Phoenix dactylifera]	Peroxidase superfamily protein	Peroxidase superfamily protein
c40991.graph_c0	C1	5.59e-06	4.498	2.229	up	PREDICTED: serine/threonine-protein kinase OXI1-like [Phoenix dactylifera]	AGC (cAMP-dependent, cGMP-dependent and protein kinase C) kinase family protein	AGC (cAMP-dependent, cGMP-dependent and protein kinase C) kinase family protein
c45870.graph_c0	C1	3.88e-09	4.495	2.229	up	putative pectate lyase 7 [Morus notabilis]	Pectate lyase family protein	Pectate lyase family protein
c47122.graph_c0	C1	3.18e-05	4.472	2.214	up	hypothetical protein M569_03471, partial [Genlisea aurea]	Ribosomal protein L19e family protein	Ribosomal protein L19e family protein
c37328.graph_c0	C1	4.97e-05	4.387	2.188	up	PREDICTED: putative ribonuclease H protein At1g65750 [Phoenix dactylifera]	DNAse I-like superfamily protein	DNAse I-like superfamily protein
c43774.graph_c0	C1	4.14e-05	4.343	2.186	up	PREDICTED: serine/threonine-protein kinase HT1-like [Elaeis guineensis]	Protein kinase superfamily protein	Protein kinase superfamily protein
c36193.graph_c0	C1	0.00835326	4.337	2.185	up	PREDICTED: uncharacterized protein LOC103704638 [Phoenix dactylifera]	unknown protein; FUNCTIONS IN: molecular_function unknown; INVOLVED IN: biological_process unknown; LOCATED IN: mitochondrion; EXPRESSED IN: 10 plant structures; EXPRESSED DURING: LP.04 four leaves visible, LP.10 ten leaves visible, petal differentiation and expansion stage, LP.08 eight leaves visible, LP.12 twelve leaves visible; BEST Arabidopsis thaliana protein match is: unknown protein (TAIR:…	unknown protein; FUNCTIONS IN: molecular_function unknown; INVOLVED IN: biological_process unknown; LOCATED IN: mitochondrion; EXPRESSED IN: 10 plant structures; EXPRESSED DURING: LP.04 four leaves visible, LP.10 ten leaves visible, petal differentiation and expansion stage, LP.08 eight leaves visible, LP.12 twelve leaves visible; BEST Arabidopsis thaliana protein match is: unknown protein (TAIR:…
c25565.graph_c0	C1	8.43e-09	4.331	2.184	up	--	HXXXD-type acyl-transferase family protein	HXXXD-type acyl-transferase family protein
c48846.graph_c0	C1	5.6e-10	4.322	2.168	up	PREDICTED: cellulose synthase-like protein D5 [Elaeis guineensis]	cellulose synthase-like D5	cellulose synthase-like D5
c43015.graph_c0	C1	1.99e-10	4.31	2.158	up	PREDICTED: glucan endo-1,3-beta-glucosidase 11 [Phoenix dactylifera]	Glycosyl hydrolase superfamily protein	Glycosyl hydrolase superfamily protein
c40276.graph_c0	C1	1.82e-09	4.31	2.169	up	PREDICTED: E3 ubiquitin-protein ligase PUB23-like [Phoenix dactylifera]	plant U-box 22	plant U-box 22
c45790.graph_c0	C1	4.39e-05	4.292	2.16	up	PREDICTED: uncharacterized protein LOC105059970 [Elaeis guineensis]	Magnesium transporter CorA-like family protein	Magnesium transporter CorA-like family protein
c37159.graph_c0	C1	1.01e-07	4.271	2.16	up	PREDICTED: putative lysine-specific demethylase JMJD5 [Brachypodium distachyon]	2-oxoglutarate (2OG) and Fe(II)-dependent oxygenase superfamily protein	2-oxoglutarate (2OG) and Fe(II)-dependent oxygenase superfamily protein
c40893.graph_c0	C1	1.77e-06	4.24	2.144	up	PREDICTED: MATE efflux family protein 5 isoform X1 [Elaeis guineensis]	MATE efflux family protein	MATE efflux family protein
c26809.graph_c0	C1	0.00968996	4.2	2.137	up	PREDICTED: probable cellulose synthase A catalytic subunit 5 [UDP-forming] [Phoenix dactylifera]	cellulose synthase 10	cellulose synthase 10
c41005.graph_c0	C1	1.94e-05	4.2	2.141	up	allene oxide synthase [Cymbidium ensifolium]	allene oxide synthase	allene oxide synthase
c40621.graph_c0	C1	1.15e-06	4.148	2.107	up	PREDICTED: lysine histidine transporter-like 8 [Nelumbo nucifera]	Transmembrane amino acid transporter family protein	Transmembrane amino acid transporter family protein
c49210.graph_c0	C1	0.00159387	4.145	2.1	up	PREDICTED: uncharacterized protein LOC103713031 [Phoenix dactylifera]	unknown protein; BEST Arabidopsis thaliana protein match is: unknown protein (TAIR:AT3G03130.1); Has 14330 Blast hits to 10381 proteins in 896 species: Archae - 94; Bacteria - 2881; Metazoa - 4019; Fungi - 1576; Plants - 515; Viruses - 110; Other Eukaryotes - 5135 (source: NCBI BLink).	unknown protein; BEST Arabidopsis thaliana protein match is: unknown protein (TAIR:AT3G03130.1); Has 14330 Blast hits to 10381 proteins in 896 species: Archae - 94; Bacteria - 2881; Metazoa - 4019; Fungi - 1576; Plants - 515; Viruses - 110; Other Eukaryotes - 5135 (source: NCBI BLink).
c44603.graph_c0	C1	0.00402367	4.1	2.102	up	PREDICTED: glycine-rich cell wall structural protein-like [Phoenix dactylifera]	late embryogenesis abundant protein-related / LEA protein-related	late embryogenesis abundant protein-related / LEA protein-related
c47915.graph_c0	C1	7.54e-08	4.051	2.079	up	PREDICTED: probable protein S-acyltransferase 22 [Elaeis guineensis]	DHHC-type zinc finger family protein	DHHC-type zinc finger family protein
c36411.graph_c0	C1	0.000107964	4.04	2.074	up	hypothetical protein VITISV_015518 [Vitis vinifera]	cysteine-rich RLK (RECEPTOR-like protein kinase) 8	cysteine-rich RLK (RECEPTOR-like protein kinase) 8
c34342.graph_c0	C1	0.000117986	4.001	2.051	up	PREDICTED: myb family transcription factor APL isoform X2 [Elaeis guineensis]	myb-like HTH transcriptional regulator family protein	myb-like HTH transcriptional regulator family protein
c38480.graph_c0	C1	0.000383701	3.966	2.048	up	T4.5 [Malus x robusta]	cysteine-rich RLK (RECEPTOR-like protein kinase) 8	cysteine-rich RLK (RECEPTOR-like protein kinase) 8
c41904.graph_c1	C1	0.00013707	3.953	2.039	up	putative ribonucleoside-diphosphate reductase small chain C, partial [Zanthoxylum ailanthoides]	Ferritin/ribonucleotide reductase-like family protein	Ferritin/ribonucleotide reductase-like family protein
c17726.graph_c0	C1	9.12e-05	3.952	2.054	up	PREDICTED: E3 ubiquitin-protein ligase RHA2A-like [Phoenix dactylifera]	RING-H2 finger protein 2B	RING-H2 finger protein 2B
c38835.graph_c0	C1	0.000149352	3.947	2.044	up	PREDICTED: S-type anion channel SLAH3-like [Phoenix dactylifera]	SLAC1 homologue 3	SLAC1 homologue 3
c41530.graph_c0	C1	1.19e-05	3.947	2.038	up	PREDICTED: protein MIZU-KUSSEI 1-like [Musa acuminata subsp. malaccensis]	Protein of unknown function, DUF617	Protein of unknown function, DUF617
c38770.graph_c0	C1	0.000161708	3.893	2.011	up	unnamed protein product [Coffea canephora]	ATP/GTP-binding protein family	ATP/GTP-binding protein family
c45476.graph_c0	C1	2.97e-05	3.887	2.022	up	PREDICTED: subtilisin-like protease SBT5.4 isoform X1 [Elaeis guineensis]	subtilase family protein	subtilase family protein
c49194.graph_c0	C1	7.16e-07	3.855	2.005	up	PREDICTED: calcium-transporting ATPase, endoplasmic reticulum-type [Phoenix dactylifera]	ER-type Ca2+-ATPase 2	ER-type Ca2+-ATPase 2
c40833.graph_c0	C1	3.51e-07	3.847	2.003	up	PREDICTED: LOW QUALITY PROTEIN: aspartic proteinase-like protein 1 [Phoenix dactylifera]	Eukaryotic aspartyl protease family protein	Eukaryotic aspartyl protease family protein
c40746.graph_c0	C1	0.000936209	3.814	1.99	up	PREDICTED: amino acid permease 3-like [Phoenix dactylifera]	amino acid permease 4	amino acid permease 4
c34529.graph_c0	C1	0.000615106	3.792	1.994	up	PREDICTED: uncharacterized protein LOC105038195 [Elaeis guineensis]	unknown protein; FUNCTIONS IN: molecular_function unknown; INVOLVED IN: response to oxidative stress, anaerobic respiration; LOCATED IN: cellular_component unknown; EXPRESSED IN: 23 plant structures; EXPRESSED DURING: 13 growth stages; Has 47 Blast hits to 47 proteins in 12 species: Archae - 0; Bacteria - 0; Metazoa - 1; Fungi - 0; Plants - 46; Viruses - 0; Other Eukaryotes - 0 (source: NCBI BLin…	unknown protein; FUNCTIONS IN: molecular_function unknown; INVOLVED IN: response to oxidative stress, anaerobic respiration; LOCATED IN: cellular_component unknown; EXPRESSED IN: 23 plant structures; EXPRESSED DURING: 13 growth stages; Has 47 Blast hits to 47 proteins in 12 species: Archae - 0; Bacteria - 0; Metazoa - 1; Fungi - 0; Plants - 46; Viruses - 0; Other Eukaryotes - 0 (source: NCBI BLin…
c37846.graph_c0	C1	0.000155731	3.781	1.973	up	PREDICTED: calponin homology domain-containing protein DDB_G0272472-like [Elaeis guineensis]	BCL-2-associated athanogene 5	BCL-2-associated athanogene 5
c37403.graph_c0	C1	7e-07	3.677	1.936	up	PREDICTED: uncharacterized protein LOC104597686 [Nelumbo nucifera]	pumilio 12	pumilio 12
c34942.graph_c0	C1	0.00498353	3.665	1.939	up	PREDICTED: protein FANTASTIC FOUR 2-like [Phoenix dactylifera]	Protein of unknown function (DUF3049)	Protein of unknown function (DUF3049)
c35125.graph_c0	C1	0.000108302	3.662	1.946	up	PREDICTED: uncharacterized protein LOC103991334 [Musa acuminata subsp. malaccensis]	unknown protein; Has 30201 Blast hits to 17322 proteins in 780 species: Archae - 12; Bacteria - 1396; Metazoa - 17338; Fungi - 3422; Plants - 5037; Viruses - 0; Other Eukaryotes - 2996 (source: NCBI BLink).	unknown protein; Has 30201 Blast hits to 17322 proteins in 780 species: Archae - 12; Bacteria - 1396; Metazoa - 17338; Fungi - 3422; Plants - 5037; Viruses - 0; Other Eukaryotes - 2996 (source: NCBI BLink).
c46628.graph_c0	C1	0.00200064	3.662	1.925	up	PREDICTED: putative DNA-binding protein ESCAROLA [Musa acuminata subsp. malaccensis]	Predicted AT-hook DNA-binding family protein	Predicted AT-hook DNA-binding family protein
c38784.graph_c0	C1	3.39e-05	3.633	1.914	up	PREDICTED: protein kinase PINOID 2-like [Musa acuminata subsp. malaccensis]	AGC (cAMP-dependent, cGMP-dependent and protein kinase C) kinase family protein	AGC (cAMP-dependent, cGMP-dependent and protein kinase C) kinase family protein
c50119.graph_c0	C1	9.87e-09	3.631	1.923	up	polyprotein [Phaseolus vulgaris]	cysteine-rich RLK (RECEPTOR-like protein kinase) 8	cysteine-rich RLK (RECEPTOR-like protein kinase) 8
c50082.graph_c2	C1	0.000312112	3.631	1.925	up	hypothetical protein JCGZ_14928 [Jatropha curcas]	Bifunctional inhibitor/lipid-transfer protein/seed storage 2S albumin superfamily protein	Bifunctional inhibitor/lipid-transfer protein/seed storage 2S albumin superfamily protein
c39357.graph_c0	C1	2.2e-05	3.631	1.921	up	unnamed protein product [Vitis vinifera]	CONTAINS InterPro DOMAIN/s: WRC (InterPro:IPR014977); Has 219 Blast hits to 219 proteins in 19 species: Archae - 0; Bacteria - 0; Metazoa - 3; Fungi - 0; Plants - 215; Viruses - 0; Other Eukaryotes - 1 (source: NCBI BLink).	CONTAINS InterPro DOMAIN/s: WRC (InterPro:IPR014977); Has 219 Blast hits to 219 proteins in 19 species: Archae - 0; Bacteria - 0; Metazoa - 3; Fungi - 0; Plants - 215; Viruses - 0; Other Eukaryotes - 1 (source: NCBI BLink).
c31731.graph_c0	C1	1.07e-06	3.621	1.918	up	PREDICTED: uncharacterized protein LOC104611811 isoform X2 [Nelumbo nucifera]	Protein of unknown function (DUF3755)	Protein of unknown function (DUF3755)
c49058.graph_c0	C1	0.000204663	3.605	1.904	up	PREDICTED: uncharacterized protein LOC103420252 [Malus domestica]	cysteine-rich RLK (RECEPTOR-like protein kinase) 8	cysteine-rich RLK (RECEPTOR-like protein kinase) 8
c41953.graph_c0	C1	0.000640401	3.565	1.893	up	PREDICTED: VIN3-like protein 2 isoform X2 [Elaeis guineensis]	vernalization5/VIN3-like	vernalization5/VIN3-like
c36957.graph_c0	C1	0.000163751	3.548	1.876	up	PREDICTED: uncharacterized protein LOC103708118 [Phoenix dactylifera]	RNA-directed DNA polymerase (reverse transcriptase)-related family protein	RNA-directed DNA polymerase (reverse transcriptase)-related family protein
c33323.graph_c1	C1	0.00028807	3.503	1.869	up	PREDICTED: RING-H2 finger protein ATL70-like [Elaeis guineensis]	RING/U-box superfamily protein	RING/U-box superfamily protein
c47919.graph_c0	C1	1.51e-05	3.481	1.854	up	PREDICTED: uncharacterized protein LOC105040466 isoform X1 [Elaeis guineensis]	unknown protein; FUNCTIONS IN: molecular_function unknown; INVOLVED IN: biological_process unknown; LOCATED IN: cellular_component unknown; EXPRESSED IN: 23 plant structures; EXPRESSED DURING: 14 growth stages; BEST Arabidopsis thaliana protein match is: unknown protein (TAIR:AT5G04860.1); Has 84 Blast hits to 73 proteins in 13 species: Archae - 0; Bacteria - 0; Metazoa - 0; Fungi - 0; Plants - 8…	unknown protein; FUNCTIONS IN: molecular_function unknown; INVOLVED IN: biological_process unknown; LOCATED IN: cellular_component unknown; EXPRESSED IN: 23 plant structures; EXPRESSED DURING: 14 growth stages; BEST Arabidopsis thaliana protein match is: unknown protein (TAIR:AT5G04860.1); Has 84 Blast hits to 73 proteins in 13 species: Archae - 0; Bacteria - 0; Metazoa - 0; Fungi - 0; Plants - 8…
c37289.graph_c0	C1	0.000405962	3.473	1.851	up	PREDICTED: serine/threonine-protein kinase 38-like isoform X2 [Nelumbo nucifera]	AGC (cAMP-dependent, cGMP-dependent and protein kinase C) kinase family protein	AGC (cAMP-dependent, cGMP-dependent and protein kinase C) kinase family protein
c46350.graph_c1	C1	6.59e-06	3.444	1.849	up	PREDICTED: broad-range acid phosphatase DET1-like isoform X2 [Musa acuminata subsp. malaccensis]	Phosphoglycerate mutase family protein	Phosphoglycerate mutase family protein
c38947.graph_c0	C1	0.000441167	3.432	1.845	up	PREDICTED: protein phosphatase 2C 32-like isoform X1 [Citrus sinensis]	Protein phosphatase 2C family protein	Protein phosphatase 2C family protein
c31733.graph_c0	C1	0.00310318	3.342	1.801	up	T4.5 [Malus x robusta]	cysteine-rich RLK (RECEPTOR-like protein kinase) 8	cysteine-rich RLK (RECEPTOR-like protein kinase) 8
c46065.graph_c0	C1	0.000153892	3.342	1.804	up	PREDICTED: pentatricopeptide repeat-containing protein At4g18750, chloroplastic-like [Phoenix dactylifera]	Pentatricopeptide repeat (PPR) superfamily protein	Pentatricopeptide repeat (PPR) superfamily protein
c47924.graph_c1	C1	0.00191077	3.341	1.794	up	hypothetical protein VITISV_041509 [Vitis vinifera]	cysteine-rich RLK (RECEPTOR-like protein kinase) 8	cysteine-rich RLK (RECEPTOR-like protein kinase) 8
c38854.graph_c0	C1	0.00088292	3.341	1.79	up	PREDICTED: growth-regulating factor 6-like [Elaeis guineensis]	growth-regulating factor 1	growth-regulating factor 1
c37963.graph_c0	C1	0.000752683	3.327	1.791	up	PREDICTED: uncharacterized protein LOC105123665 [Populus euphratica]	Protein of unknown function (DUF3755)	Protein of unknown function (DUF3755)
c47507.graph_c0	C1	4.62e-06	3.303	1.786	up	PREDICTED: LOW QUALITY PROTEIN: prolyl endopeptidase [Phoenix dactylifera]	Prolyl oligopeptidase family protein	Prolyl oligopeptidase family protein
c40215.graph_c0	C1	0.000276393	3.298	1.784	up	PREDICTED: uncharacterized protein LOC103719283 [Phoenix dactylifera]	unknown protein; INVOLVED IN: N-terminal protein myristoylation; EXPRESSED IN: cultured cell; BEST Arabidopsis thaliana protein match is: unknown protein (TAIR:AT5G37010.1); Has 2241 Blast hits to 1776 proteins in 164 species: Archae - 0; Bacteria - 29; Metazoa - 1759; Fungi - 94; Plants - 93; Viruses - 17; Other Eukaryotes - 249 (source: NCBI BLink).	unknown protein; INVOLVED IN: N-terminal protein myristoylation; EXPRESSED IN: cultured cell; BEST Arabidopsis thaliana protein match is: unknown protein (TAIR:AT5G37010.1); Has 2241 Blast hits to 1776 proteins in 164 species: Archae - 0; Bacteria - 29; Metazoa - 1759; Fungi - 94; Plants - 93; Viruses - 17; Other Eukaryotes - 249 (source: NCBI BLink).
c42517.graph_c0	C1	0.000912198	3.294	1.778	up	PREDICTED: uncharacterized protein LOC105032557 isoform X2 [Elaeis guineensis]	Protein of unknown function (DUF707)	Protein of unknown function (DUF707)
c39887.graph_c0	C1	2.19e-05	3.277	1.769	up	PREDICTED: serine carboxypeptidase II-3-like [Phoenix dactylifera]	serine carboxypeptidase-like 40	serine carboxypeptidase-like 40
c47068.graph_c0	C1	2.78e-05	3.235	1.745	up	PREDICTED: uncharacterized protein LOC105044548 [Elaeis guineensis]	Protein of unknown function, DUF547	Protein of unknown function, DUF547
c40746.graph_c1	C1	0.0015614	3.221	1.752	up	PREDICTED: amino acid permease 3-like [Musa acuminata subsp. malaccensis]	amino acid permease 3	amino acid permease 3
c42346.graph_c0	C1	7.58e-06	3.218	1.745	up	PREDICTED: uncharacterized protein LOC103997933 [Musa acuminata subsp. malaccensis]	Acyl-CoA N-acyltransferases (NAT) superfamily protein	Acyl-CoA N-acyltransferases (NAT) superfamily protein
c45940.graph_c1	C1	0.000722492	3.2	1.735	up	PREDICTED: U-box domain-containing protein 15-like [Musa acuminata subsp. malaccensis]	Plant U-Box 15	Plant U-Box 15
c37359.graph_c0	C1	0.000731216	3.138	1.714	up	PREDICTED: probable histone H2A.3 [Vitis vinifera]	histone H2A 13	histone H2A 13
c48644.graph_c0	C1	1.22e-05	3.121	1.702	up	PREDICTED: uncharacterized protein LOC103698601 [Phoenix dactylifera]	C2 calcium/lipid-binding plant phosphoribosyltransferase family protein	C2 calcium/lipid-binding plant phosphoribosyltransferase family protein
c39988.graph_c0	C1	0.0012281	3.105	1.687	up	PREDICTED: uncharacterized protein LOC105179973 [Sesamum indicum]	RNase H family protein	RNase H family protein
c35975.graph_c0	C1	7.24e-05	3.096	1.691	up	PREDICTED: ALA-interacting subunit 1 [Elaeis guineensis]	LEM3 (ligand-effect modulator 3) family protein / CDC50 family protein	LEM3 (ligand-effect modulator 3) family protein / CDC50 family protein
c39909.graph_c0	C1	8.76e-05	3.088	1.692	up	PREDICTED: isoaspartyl peptidase/L-asparaginase 1-like [Phoenix dactylifera]	N-terminal nucleophile aminohydrolases (Ntn hydrolases) superfamily protein	N-terminal nucleophile aminohydrolases (Ntn hydrolases) superfamily protein
c44163.graph_c0	C1	0.000596896	3.086	1.687	up	Hypothetical protein [Arabidopsis thaliana]	cysteine-rich RLK (RECEPTOR-like protein kinase) 8	cysteine-rich RLK (RECEPTOR-like protein kinase) 8
c35771.graph_c0	C1	0.00090774	3.074	1.679	up	PREDICTED: auxin-induced protein 6B-like [Musa acuminata subsp. malaccensis]	SAUR-like auxin-responsive protein family	SAUR-like auxin-responsive protein family
c43892.graph_c0	C1	0.00170868	3.072	1.676	up	PREDICTED: BTB/POZ domain-containing protein At3g44820 isoform X2 [Phoenix dactylifera]	Phototropic-responsive NPH3 family protein	Phototropic-responsive NPH3 family protein
c39652.graph_c0	C1	0.00177456	3.069	1.674	up	PREDICTED: uncharacterized protein LOC104607701 [Nelumbo nucifera]	Protein of unknown function (DUF620)	Protein of unknown function (DUF620)
c30759.graph_c0	C1	0.00197178	3.063	1.666	up	PREDICTED: uncharacterized protein LOC103987342 [Musa acuminata subsp. malaccensis]	unknown protein; FUNCTIONS IN: molecular_function unknown; INVOLVED IN: biological_process unknown; LOCATED IN: endomembrane system; BEST Arabidopsis thaliana protein match is: unknown protein (TAIR:AT4G34600.1); Has 35333 Blast hits to 34131 proteins in 2444 species: Archae - 798; Bacteria - 22429; Metazoa - 974; Fungi - 991; Plants - 531; Viruses - 0; Other Eukaryotes - 9610 (source: NCBI BLink…	unknown protein; FUNCTIONS IN: molecular_function unknown; INVOLVED IN: biological_process unknown; LOCATED IN: endomembrane system; BEST Arabidopsis thaliana protein match is: unknown protein (TAIR:AT4G34600.1); Has 35333 Blast hits to 34131 proteins in 2444 species: Archae - 798; Bacteria - 22429; Metazoa - 974; Fungi - 991; Plants - 531; Viruses - 0; Other Eukaryotes - 9610 (source: NCBI BLink…
c39200.graph_c0	C1	1.26e-05	3.059	1.676	up	PREDICTED: protein AUXIN-REGULATED GENE INVOLVED IN ORGAN SIZE-like [Musa acuminata subsp. malaccensis]	ARGOS-like	ARGOS-like
c38065.graph_c0	C1	0.00134335	3.059	1.681	up	PREDICTED: dof zinc finger protein DOF5.7 [Phoenix dactylifera]	Dof-type zinc finger DNA-binding family protein	Dof-type zinc finger DNA-binding family protein
c45940.graph_c0	C1	0.00124982	3.05	1.67	up	PREDICTED: U-box domain-containing protein 15-like [Musa acuminata subsp. malaccensis]	Plant U-Box 15	Plant U-Box 15
c37420.graph_c0	C1	0.000586861	3.028	1.657	up	PREDICTED: SPX domain-containing membrane protein OsI_17046-like [Elaeis guineensis]	Major Facilitator Superfamily with SPX (SYG1/Pho81/XPR1) domain-containing protein	Major Facilitator Superfamily with SPX (SYG1/Pho81/XPR1) domain-containing protein
c32034.graph_c0	C1	9.61e-07	3.014	1.655	up	PREDICTED: adenine/guanine permease AZG1-like [Musa acuminata subsp. malaccensis]	AZA-guanine resistant1	AZA-guanine resistant1
c40474.graph_c0	C1	0.00116402	3.014	1.652	up	PREDICTED: DNA replication licensing factor MCM7 [Phoenix dactylifera]	Minichromosome maintenance (MCM2/3/5) family protein	Minichromosome maintenance (MCM2/3/5) family protein
c46215.graph_c0	C1	0.00078511	2.973	1.635	up	PREDICTED: probable inactive purple acid phosphatase 27 [Elaeis guineensis]	purple acid phosphatase 27	purple acid phosphatase 27
c41932.graph_c0	C1	0.000629269	2.972	1.632	up	PREDICTED: probable calcium-binding protein CML14 [Phoenix dactylifera]	EF hand calcium-binding protein family	EF hand calcium-binding protein family
c47759.graph_c0	C1	6.05e-06	2.966	1.621	up	PREDICTED: exocyst complex component EXO70B1-like [Elaeis guineensis]	exocyst subunit exo70 family protein C2	exocyst subunit exo70 family protein C2
c37661.graph_c0	C1	0.00260672	2.961	1.619	up	PREDICTED: kinesin-4-like [Elaeis guineensis]	P-loop nucleoside triphosphate hydrolases superfamily protein with CH (Calponin Homology) domain	P-loop nucleoside triphosphate hydrolases superfamily protein with CH (Calponin Homology) domain
c38931.graph_c0	C1	0.000126609	2.957	1.626	up	PREDICTED: probable aminotransferase TAT2 isoform X2 [Musa acuminata subsp. malaccensis]	Tyrosine transaminase family protein	Tyrosine transaminase family protein
c45393.graph_c0	C1	0.000182506	2.949	1.62	up	PREDICTED: aluminum-activated malate transporter 9-like [Phoenix dactylifera]	aluminum-activated malate transporter 9	aluminum-activated malate transporter 9
c39196.graph_c0	C1	0.00465549	2.942	1.613	up	PREDICTED: uncharacterized protein LOC105038115 [Elaeis guineensis]	unknown protein; Has 50 Blast hits to 45 proteins in 14 species: Archae - 5; Bacteria - 0; Metazoa - 4; Fungi - 0; Plants - 34; Viruses - 0; Other Eukaryotes - 7 (source: NCBI BLink).	unknown protein; Has 50 Blast hits to 45 proteins in 14 species: Archae - 5; Bacteria - 0; Metazoa - 4; Fungi - 0; Plants - 34; Viruses - 0; Other Eukaryotes - 7 (source: NCBI BLink).
c45299.graph_c1	C1	2.19e-05	2.929	1.609	up	PREDICTED: uncharacterized protein LOC103992934 [Musa acuminata subsp. malaccensis]	Leucine-rich repeat (LRR) family protein	Leucine-rich repeat (LRR) family protein
c46384.graph_c0	C1	0.000370726	2.925	1.61	up	PREDICTED: leucine-rich repeat receptor protein kinase EXS isoform X2 [Phoenix dactylifera]	Leucine-rich repeat transmembrane protein kinase	Leucine-rich repeat transmembrane protein kinase
c43495.graph_c0	C1	3.27e-05	2.914	1.601	up	PREDICTED: WEB family protein At3g02930, chloroplastic-like [Elaeis guineensis]	Plant protein of unknown function (DUF827)	Plant protein of unknown function (DUF827)
c36581.graph_c0	C1	0.00253459	2.898	1.601	up	S-adenosyl-L-methionine decarboxylase [Dendrobium crumenatum]	Adenosylmethionine decarboxylase family protein	Adenosylmethionine decarboxylase family protein
c37515.graph_c0	C1	0.00296897	2.892	1.605	up	PREDICTED: uncharacterized protein LOC105041695 [Elaeis guineensis]	unknown protein; Has 39 Blast hits to 39 proteins in 10 species: Archae - 0; Bacteria - 0; Metazoa - 0; Fungi - 0; Plants - 39; Viruses - 0; Other Eukaryotes - 0 (source: NCBI BLink).	unknown protein; Has 39 Blast hits to 39 proteins in 10 species: Archae - 0; Bacteria - 0; Metazoa - 0; Fungi - 0; Plants - 39; Viruses - 0; Other Eukaryotes - 0 (source: NCBI BLink).
c36770.graph_c0	C1	0.00471154	2.877	1.585	up	PREDICTED: blue copper protein-like [Elaeis guineensis]	Cupredoxin superfamily protein	Cupredoxin superfamily protein
c31931.graph_c1	C1	0.00335713	2.874	1.589	up	PREDICTED: uncharacterized protein LOC103713383 [Phoenix dactylifera]	ACT domain repeat 8	ACT domain repeat 8
c39368.graph_c0	C1	0.00177265	2.871	1.572	up	hypothetical protein AALP_AA1G346500, partial [Arabis alpina]	DNA/RNA polymerases superfamily protein	DNA/RNA polymerases superfamily protein
c38707.graph_c0	C1	0.00290491	2.865	1.572	up	PREDICTED: WD repeat-containing protein 44-like isoform X2 [Phoenix dactylifera]	Transducin/WD40 repeat-like superfamily protein	Transducin/WD40 repeat-like superfamily protein
c43680.graph_c0	C1	1.15e-07	2.857	1.574	up	PREDICTED: pentatricopeptide repeat-containing protein At5g02830, chloroplastic isoform X1 [Phoenix dactylifera]	Tetratricopeptide repeat (TPR)-like superfamily protein	Tetratricopeptide repeat (TPR)-like superfamily protein
c47459.graph_c2	C1	0.00318147	2.828	1.57	up	17.4 kDa class I heat shock protein 3 [Zea mays]	HSP20-like chaperones superfamily protein	HSP20-like chaperones superfamily protein
c44283.graph_c0	C1	0.00409419	2.826	1.562	up	unknown [Oryza sativa Japonica Group]	cysteine-rich RLK (RECEPTOR-like protein kinase) 8	cysteine-rich RLK (RECEPTOR-like protein kinase) 8
c32286.graph_c1	C1	0.00342227	2.823	1.562	up	PREDICTED: E3 ubiquitin-protein ligase TRAIP-like isoform X3 [Musa acuminata subsp. malaccensis]	RING/U-box superfamily protein	RING/U-box superfamily protein
c46132.graph_c1	C1	0.00396559	2.822	1.552	up	PREDICTED: phosphoserine aminotransferase 2, chloroplastic-like [Elaeis guineensis]	Pyridoxal phosphate (PLP)-dependent transferases superfamily protein	Pyridoxal phosphate (PLP)-dependent transferases superfamily protein
c48143.graph_c0	C1	0.00316706	2.81	1.556	up	PREDICTED: pentatricopeptide repeat-containing protein At1g12775, mitochondrial-like [Phoenix dactylifera]	Pentatricopeptide repeat (PPR) superfamily protein	Pentatricopeptide repeat (PPR) superfamily protein
c18415.graph_c0	C1	0.00473281	2.807	1.55	up	PREDICTED: CBL-interacting serine/threonine-protein kinase 11-like [Elaeis guineensis]	serine/threonine protein kinase 1	serine/threonine protein kinase 1
c16932.graph_c0	C1	0.00321418	2.805	1.567	up	PREDICTED: monothiol glutaredoxin-S3-like [Elaeis guineensis]	Thioredoxin superfamily protein	Thioredoxin superfamily protein
c42573.graph_c0	C1	0.00300913	2.79	1.532	up	PREDICTED: protein SCAR2-like [Phoenix dactylifera]	SCAR homolog 2	SCAR homolog 2
c49713.graph_c0	C1	0.00451231	2.768	1.538	up	PREDICTED: protein FLX-like 1 isoform X2 [Phoenix dactylifera]	unknown protein; BEST Arabidopsis thaliana protein match is: unknown protein (TAIR:AT1G67170.1); Has 4036 Blast hits to 3091 proteins in 519 species: Archae - 61; Bacteria - 669; Metazoa - 1503; Fungi - 255; Plants - 421; Viruses - 4; Other Eukaryotes - 1123 (source: NCBI BLink).	unknown protein; BEST Arabidopsis thaliana protein match is: unknown protein (TAIR:AT1G67170.1); Has 4036 Blast hits to 3091 proteins in 519 species: Archae - 61; Bacteria - 669; Metazoa - 1503; Fungi - 255; Plants - 421; Viruses - 4; Other Eukaryotes - 1123 (source: NCBI BLink).
c35768.graph_c0	C1	0.00244284	2.763	1.538	up	PREDICTED: uncharacterized protein LOC105042403 [Elaeis guineensis]	Protein of unknown function, DUF593	Protein of unknown function, DUF593
c42588.graph_c0	C1	0.00245799	2.757	1.519	up	PREDICTED: myb family transcription factor APL-like isoform X6 [Phoenix dactylifera]	myb-like HTH transcriptional regulator family protein	myb-like HTH transcriptional regulator family protein
c30780.graph_c0	C1	0.0050826	2.75	1.514	up	PREDICTED: SNARE-interacting protein KEULE [Phoenix dactylifera]	secretory 1A	secretory 1A
c40141.graph_c0	C1	0.00201843	2.741	1.515	up	PREDICTED: equilibrative nucleotide transporter 3-like [Eucalyptus grandis]	Major facilitator superfamily protein	Major facilitator superfamily protein
c47313.graph_c0	C1	0.000771762	2.741	1.509	up	PREDICTED: interactor of constitutive active ROPs 4-like [Elaeis guineensis]	interactor of constitutive active rops 1	interactor of constitutive active rops 1
c43497.graph_c0	C1	1.48e-05	2.739	1.506	up	PREDICTED: chromatin assembly factor 1 subunit FAS1 isoform X2 [Elaeis guineensis]	chromatin assembly factor-1 (FASCIATA1) (FAS1)	chromatin assembly factor-1 (FASCIATA1) (FAS1)
c36681.graph_c1	C1	0.004765	2.726	1.519	up	hypothetical protein SORBIDRAFT_0010s008890 [Sorghum bicolor]	cysteine-rich RLK (RECEPTOR-like protein kinase) 8	cysteine-rich RLK (RECEPTOR-like protein kinase) 8
c39225.graph_c0	C1	0.00535792	2.72	1.5	up	PREDICTED: shugoshin-1-like [Phoenix dactylifera]	Shugoshin C terminus	Shugoshin C terminus
c41666.graph_c0	C1	0.00544866	2.717	1.503	up	PREDICTED: uncharacterized protein LOC105059400 [Elaeis guineensis]	AT-hook motif nuclear-localized protein 1	AT-hook motif nuclear-localized protein 1
c46006.graph_c1	C1	0.00410617	2.715	1.502	up	CAI-1 autoinducer sensor kinase/phosphatase cqsS isoform 2 [Theobroma cacao]	CONTAINS InterPro DOMAIN/s: Putative harbinger transposase-derived nuclease (InterPro:IPR006912); BEST Arabidopsis thaliana protein match is: unknown protein (TAIR:AT1G43722.1); Has 1807 Blast hits to 1807 proteins in 277 species: Archae - 0; Bacteria - 0; Metazoa - 736; Fungi - 347; Plants - 385; Viruses - 0; Other Eukaryotes - 339 (source: NCBI BLink).	CONTAINS InterPro DOMAIN/s: Putative harbinger transposase-derived nuclease (InterPro:IPR006912); BEST Arabidopsis thaliana protein match is: unknown protein (TAIR:AT1G43722.1); Has 1807 Blast hits to 1807 proteins in 277 species: Archae - 0; Bacteria - 0; Metazoa - 736; Fungi - 347; Plants - 385; Viruses - 0; Other Eukaryotes - 339 (source: NCBI BLink).
c35633.graph_c1	C1	0.00319386	2.701	1.495	up	PREDICTED: CBL-interacting protein kinase 19-like [Elaeis guineensis]	CBL-interacting protein kinase 12	CBL-interacting protein kinase 12
c46016.graph_c0	C1	0.00719497	2.694	1.485	up	hypothetical protein VITISV_024648 [Vitis vinifera]	cysteine-rich RLK (RECEPTOR-like protein kinase) 8	cysteine-rich RLK (RECEPTOR-like protein kinase) 8
c39701.graph_c0	C1	0.000757016	2.691	1.485	up	PREDICTED: uncharacterized protein LOC105050556 [Elaeis guineensis]	Plant protein of unknown function (DUF641)	Plant protein of unknown function (DUF641)
c50022.graph_c0	C1	0.000105141	2.689	1.483	up	hypothetical protein PRUPE_ppa026862mg [Prunus persica]	Aminotransferase-like, plant mobile domain family protein	Aminotransferase-like, plant mobile domain family protein
c41645.graph_c0	C1	1.26e-05	2.688	1.483	up	PREDICTED: ferric reduction oxidase 8, mitochondrial [Phoenix dactylifera]	ferric reduction oxidase 8	ferric reduction oxidase 8
c37812.graph_c0	C1	0.000672254	2.682	1.494	up	PREDICTED: U-box domain-containing protein 12 [Elaeis guineensis]	ARM repeat superfamily protein	ARM repeat superfamily protein
c32916.graph_c0	C1	0.000193682	2.678	1.474	up	PREDICTED: homeobox-leucine zipper protein ATHB-13-like [Elaeis guineensis]	Homeobox-leucine zipper protein family	Homeobox-leucine zipper protein family
c39715.graph_c0	C1	0.0057929	2.678	1.477	up	PREDICTED: glucose and ribitol dehydrogenase homolog 1 [Phoenix dactylifera]	NAD(P)-binding Rossmann-fold superfamily protein	NAD(P)-binding Rossmann-fold superfamily protein
c43955.graph_c1	C1	0.000957323	2.675	1.477	up	vacuolar cation/proton exchanger 5-like [Cucumis sativus]	cation exchanger 5	cation exchanger 5
c47217.graph_c1	C1	9.8e-06	2.668	1.477	up	PREDICTED: acyl-CoA-binding domain-containing protein 4-like isoform X2 [Elaeis guineensis]	Galactose oxidase/kelch repeat superfamily protein	Galactose oxidase/kelch repeat superfamily protein
c48576.graph_c2	C1	0.00536183	2.662	1.472	up	PREDICTED: LRR receptor-like serine/threonine-protein kinase ERL1 [Elaeis guineensis]	RNI-like superfamily protein	RNI-like superfamily protein
c48552.graph_c0	C1	0.00586718	2.656	1.467	up	PREDICTED: putative pentatricopeptide repeat-containing protein At1g13630 isoform X1 [Phoenix dactylifera]	Tetratricopeptide repeat (TPR)-like superfamily protein	Tetratricopeptide repeat (TPR)-like superfamily protein
c43646.graph_c0	C1	0.00769619	2.649	1.455	up	PREDICTED: transcription factor bHLH110 [Phoenix dactylifera]	basic helix-loop-helix (bHLH) DNA-binding superfamily protein	basic helix-loop-helix (bHLH) DNA-binding superfamily protein
c44032.graph_c0	C1	0.00570062	2.637	1.452	up	PREDICTED: uncharacterized protein LOC105033134 [Elaeis guineensis]	Kinase interacting (KIP1-like) family protein	Kinase interacting (KIP1-like) family protein
c36710.graph_c0	C1	0.0038288	2.611	1.445	up	PREDICTED: uncharacterized protein LOC105038119 isoform X2 [Elaeis guineensis]	nicotinamidase 1	nicotinamidase 1
c48445.graph_c0	C1	0.000249598	2.608	1.448	up	PREDICTED: uncharacterized protein LOC105047778 isoform X1 [Elaeis guineensis]	Protein of unknown function (DUF1644)	Protein of unknown function (DUF1644)
c39781.graph_c1	C1	0.00685031	2.596	1.44	up	hypothetical protein SORBIDRAFT_07g021665 [Sorghum bicolor]	DNA/RNA polymerases superfamily protein	DNA/RNA polymerases superfamily protein
c32693.graph_c0	C1	0.000929186	2.591	1.433	up	PREDICTED: rho GTPase-activating protein 5-like [Elaeis guineensis]	Rho GTPase activating protein with PAK-box/P21-Rho-binding domain	Rho GTPase activating protein with PAK-box/P21-Rho-binding domain
c48227.graph_c0	C1	7.79e-06	2.575	1.424	up	PREDICTED: inactive leucine-rich repeat receptor-like serine/threonine-protein kinase At1g60630 [Elaeis guineensis]	Leucine-rich repeat protein kinase family protein	Leucine-rich repeat protein kinase family protein
c42661.graph_c0	C1	0.000461045	2.558	1.416	up	PREDICTED: pentatricopeptide repeat-containing protein At4g39530 [Elaeis guineensis]	Tetratricopeptide repeat (TPR)-like superfamily protein	Tetratricopeptide repeat (TPR)-like superfamily protein
c47390.graph_c0	C1	0.000231907	2.557	1.412	up	PREDICTED: two-component response regulator ARR10-like [Musa acuminata subsp. malaccensis]	response regulator 12	response regulator 12
c50116.graph_c1	C1	0.00753049	2.547	1.413	up	PREDICTED: uncharacterized protein LOC103333039 [Prunus mume]	DNA/RNA polymerases superfamily protein	DNA/RNA polymerases superfamily protein
c33846.graph_c0	C1	0.00984955	2.541	1.404	up	PREDICTED: SPX domain-containing membrane protein OsI_17046-like [Elaeis guineensis]	Major Facilitator Superfamily with SPX (SYG1/Pho81/XPR1) domain-containing protein	Major Facilitator Superfamily with SPX (SYG1/Pho81/XPR1) domain-containing protein
c45314.graph_c0	C1	0.00183101	2.54	1.397	up	PREDICTED: pentatricopeptide repeat-containing protein At1g51965, mitochondrial [Phoenix dactylifera]	ABA Overly-Sensitive 5	ABA Overly-Sensitive 5
c29921.graph_c0	C1	0.00742361	2.54	1.401	up	hypothetical protein VITISV_043911 [Vitis vinifera]	DNA/RNA polymerases superfamily protein	DNA/RNA polymerases superfamily protein
c45912.graph_c0	C1	0.0064906	2.506	1.384	up	PREDICTED: pentatricopeptide repeat-containing protein At5g27110-like [Musa acuminata subsp. malaccensis]	Pentatricopeptide repeat (PPR) superfamily protein	Pentatricopeptide repeat (PPR) superfamily protein
c39947.graph_c0	C1	0.00451953	2.505	1.377	up	PREDICTED: uncharacterized RING finger protein ECU07_0330-like [Musa acuminata subsp. malaccensis]	RING/U-box superfamily protein	RING/U-box superfamily protein
c48638.graph_c0	C1	0.00577718	2.505	1.382	up	PREDICTED: uncharacterized protein LOC103437584 [Malus domestica]	F-box associated ubiquitination effector family protein	F-box associated ubiquitination effector family protein
c43060.graph_c0	C1	0.000722744	2.498	1.38	up	PREDICTED: uncharacterized protein LOC103698640 [Phoenix dactylifera]	FUNCTIONS IN: molecular_function unknown; INVOLVED IN: biological_process unknown; LOCATED IN: endomembrane system; EXPRESSED IN: inflorescence meristem, root, flower; EXPRESSED DURING: petal differentiation and expansion stage; CONTAINS InterPro DOMAIN/s: Late embryogenesis abundant protein, group 2 (InterPro:IPR004864); BEST Arabidopsis thaliana protein match is: unknown protein (TAIR:AT3G26350…	FUNCTIONS IN: molecular_function unknown; INVOLVED IN: biological_process unknown; LOCATED IN: endomembrane system; EXPRESSED IN: inflorescence meristem, root, flower; EXPRESSED DURING: petal differentiation and expansion stage; CONTAINS InterPro DOMAIN/s: Late embryogenesis abundant protein, group 2 (InterPro:IPR004864); BEST Arabidopsis thaliana protein match is: unknown protein (TAIR:AT3G26350…
c35534.graph_c0	C1	0.0072254	2.494	1.378	up	PREDICTED: uncharacterized protein LOC105050610 [Elaeis guineensis]	zinc ion binding;nucleic acid binding	zinc ion binding;nucleic acid binding
c36874.graph_c0	C1	0.0085209	2.49	1.377	up	PREDICTED: cytochrome P450 734A1 isoform X1 [Phoenix dactylifera]	cytochrome P450, family 721, subfamily A, polypeptide 1	cytochrome P450, family 721, subfamily A, polypeptide 1
c40217.graph_c0	C1	0.00677091	2.482	1.377	up	PREDICTED: BTB/POZ domain-containing protein At3g44820 isoform X1 [Elaeis guineensis]	Phototropic-responsive NPH3 family protein	Phototropic-responsive NPH3 family protein
c46722.graph_c0	C1	0.00145333	2.463	1.361	up	PREDICTED: mannan endo-1,4-beta-mannosidase 8-like [Phoenix dactylifera]	Glycosyl hydrolase superfamily protein	Glycosyl hydrolase superfamily protein
c43072.graph_c0	C1	0.00560366	2.459	1.359	up	PREDICTED: UPF0481 protein At3g47200-like [Musa acuminata subsp. malaccensis]	Plant protein of unknown function (DUF247)	Plant protein of unknown function (DUF247)
c39058.graph_c0	C1	0.00141497	2.45	1.349	up	PREDICTED: pentatricopeptide repeat-containing protein At3g26782, mitochondrial-like [Phoenix dactylifera]	Tetratricopeptide repeat (TPR)-like superfamily protein	Tetratricopeptide repeat (TPR)-like superfamily protein
c34198.graph_c0	C1	0.00823063	2.447	1.35	up	PREDICTED: uncharacterized protein LOC103715825 [Phoenix dactylifera]	unknown protein; FUNCTIONS IN: molecular_function unknown; INVOLVED IN: biological_process unknown; LOCATED IN: endomembrane system; EXPRESSED IN: leaf; BEST Arabidopsis thaliana protein match is: unknown protein (TAIR:AT3G56750.1); Has 127 Blast hits to 127 proteins in 16 species: Archae - 0; Bacteria - 0; Metazoa - 0; Fungi - 0; Plants - 117; Viruses - 0; Other Eukaryotes - 10 (source: NCBI BLi…	unknown protein; FUNCTIONS IN: molecular_function unknown; INVOLVED IN: biological_process unknown; LOCATED IN: endomembrane system; EXPRESSED IN: leaf; BEST Arabidopsis thaliana protein match is: unknown protein (TAIR:AT3G56750.1); Has 127 Blast hits to 127 proteins in 16 species: Archae - 0; Bacteria - 0; Metazoa - 0; Fungi - 0; Plants - 117; Viruses - 0; Other Eukaryotes - 10 (source: NCBI BLi…
c47485.graph_c0	C1	5.65e-06	2.434	1.341	up	PREDICTED: DNA repair protein complementing XP-C cells isoform X1 [Elaeis guineensis]	DNA repair protein Rad4 family	DNA repair protein Rad4 family
c40634.graph_c0	C1	0.000406004	2.427	1.337	up	PREDICTED: uncharacterized protein LOC105060831 isoform X2 [Elaeis guineensis]	RING/U-box superfamily protein	RING/U-box superfamily protein
c46423.graph_c0	C1	0.00258571	2.422	1.333	up	PREDICTED: uncharacterized protein LOC103707369 [Phoenix dactylifera]	Protein of unknown function (DUF620)	Protein of unknown function (DUF620)
c44189.graph_c0	C1	0.00385013	2.41	1.333	up	PREDICTED: zinc transporter 3-like [Phoenix dactylifera]	zinc transporter 1 precursor	zinc transporter 1 precursor
c49590.graph_c0	C1	0.000232311	2.401	1.324	up	PREDICTED: separase [Phoenix dactylifera]	homolog of separase	homolog of separase
c19295.graph_c0	C1	0.00677091	2.4	1.312	up	PREDICTED: tetraketide alpha-pyrone reductase 1 [Elaeis guineensis]	dihydroflavonol 4-reductase-like1	dihydroflavonol 4-reductase-like1
c46885.graph_c0	C1	0.00277334	2.396	1.332	up	PREDICTED: probable flavin-containing monooxygenase 1 [Elaeis guineensis]	flavin-dependent monooxygenase 1	flavin-dependent monooxygenase 1
c46024.graph_c0	C1	0.00856615	2.377	1.313	up	hypothetical protein VITISV_004343 [Vitis vinifera]	cysteine-rich RLK (RECEPTOR-like protein kinase) 8	cysteine-rich RLK (RECEPTOR-like protein kinase) 8
c43650.graph_c0	C1	0.00267709	2.355	1.298	up	PREDICTED: uncharacterized protein LOC103719457 isoform X2 [Phoenix dactylifera]	transcription factor-related	transcription factor-related
c42415.graph_c0	C1	0.00666233	2.35	1.282	up	PREDICTED: protein IQ-DOMAIN 1 isoform X2 [Elaeis guineensis]	IQ-domain 21	IQ-domain 21
c44296.graph_c0	C1	0.00100522	2.348	1.294	up	PREDICTED: putative pentatricopeptide repeat-containing protein At3g01580 [Elaeis guineensis]	Tetratricopeptide repeat (TPR)-like superfamily protein	Tetratricopeptide repeat (TPR)-like superfamily protein
c48739.graph_c0	C1	0.000151801	2.335	1.275	up	PREDICTED: DNA mismatch repair protein MSH1, mitochondrial [Phoenix dactylifera]	MUTL protein homolog 1	MUTL protein homolog 1
c45791.graph_c0	C1	0.000915532	2.323	1.28	up	PREDICTED: nucleobase-ascorbate transporter 12-like [Elaeis guineensis]	nucleobase-ascorbate transporter 12	nucleobase-ascorbate transporter 12
c38942.graph_c0	C1	0.00719751	2.317	1.272	up	PREDICTED: uncharacterized protein LOC103989817 [Musa acuminata subsp. malaccensis]	RING/FYVE/PHD zinc finger superfamily protein	RING/FYVE/PHD zinc finger superfamily protein
c49335.graph_c1	C1	0.000264815	2.309	1.263	up	gag-pol polyprotein [Silene latifolia]	DNA/RNA polymerases superfamily protein	DNA/RNA polymerases superfamily protein
c38984.graph_c0	C1	0.00500988	2.304	1.261	up	PREDICTED: uncharacterized protein LOC103714872 [Phoenix dactylifera]	P-loop containing nucleoside triphosphate hydrolases superfamily protein	P-loop containing nucleoside triphosphate hydrolases superfamily protein
c43330.graph_c0	C1	0.000550629	2.298	1.26	up	PREDICTED: serine/threonine-protein kinase PBS1-like [Phoenix dactylifera]	Protein kinase superfamily protein	Protein kinase superfamily protein
c40036.graph_c0	C1	0.00657225	2.297	1.27	up	PREDICTED: uncharacterized protein LOC103721303 isoform X2 [Phoenix dactylifera]	18S pre-ribosomal assembly protein gar2-related	18S pre-ribosomal assembly protein gar2-related
c31026.graph_c0	C1	0.00364371	2.285	1.247	up	PREDICTED: uncharacterized protein LOC103703834 isoform X3 [Phoenix dactylifera]	RNase H family protein	RNase H family protein
c37839.graph_c0	C1	0.00202362	2.279	1.25	up	PREDICTED: dof zinc finger protein DOF4.6-like [Phoenix dactylifera]	Dof-type zinc finger DNA-binding family protein	Dof-type zinc finger DNA-binding family protein
c39361.graph_c0	C1	0.000313664	2.279	1.243	up	PREDICTED: uncharacterized protein LOC103696623 [Phoenix dactylifera]	SPla/RYanodine receptor (SPRY) domain-containing protein	SPla/RYanodine receptor (SPRY) domain-containing protein
c46687.graph_c0	C1	0.000586861	2.237	1.225	up	PREDICTED: pentatricopeptide repeat-containing protein At3g58590-like [Phoenix dactylifera]	Pentatricopeptide repeat (PPR) superfamily protein	Pentatricopeptide repeat (PPR) superfamily protein
c48967.graph_c2	C1	0.00918729	2.236	1.225	up	PREDICTED: random slug protein 5-like [Musa acuminata subsp. malaccensis]	Sec14p-like phosphatidylinositol transfer family protein	Sec14p-like phosphatidylinositol transfer family protein
c46313.graph_c0	C1	0.00192856	2.189	1.196	up	PREDICTED: metal transporter Nramp5-like [Musa acuminata subsp. malaccensis]	NRAMP metal ion transporter 6	NRAMP metal ion transporter 6
c45526.graph_c1	C1	0.00868091	2.163	1.175	up	PREDICTED: uncharacterized protein LOC105051831 [Elaeis guineensis]	CONTAINS InterPro DOMAIN/s: Protein BYPASS related (InterPro:IPR008511); BEST Arabidopsis thaliana protein match is: unknown protein (TAIR:AT1G77855.1); Has 99 Blast hits to 99 proteins in 17 species: Archae - 0; Bacteria - 0; Metazoa - 3; Fungi - 0; Plants - 96; Viruses - 0; Other Eukaryotes - 0 (source: NCBI BLink).	CONTAINS InterPro DOMAIN/s: Protein BYPASS related (InterPro:IPR008511); BEST Arabidopsis thaliana protein match is: unknown protein (TAIR:AT1G77855.1); Has 99 Blast hits to 99 proteins in 17 species: Archae - 0; Bacteria - 0; Metazoa - 3; Fungi - 0; Plants - 96; Viruses - 0; Other Eukaryotes - 0 (source: NCBI BLink).
c44708.graph_c0	C1	0.000644599	2.121	1.136	up	PREDICTED: LOW QUALITY PROTEIN: structural maintenance of chromosomes protein 2-1-like [Phoenix dactylifera]	structural maintenance of chromosomes 2	structural maintenance of chromosomes 2
c45046.graph_c0	C1	0.00906272	2.106	1.127	up	PREDICTED: LOW QUALITY PROTEIN: uncharacterized protein LOC105044698 [Elaeis guineensis]	PHD finger transcription factor, putative	PHD finger transcription factor, putative
c41417.graph_c0	C1	0.002512	2.096	1.123	up	PREDICTED: protein trichome birefringence-like 6 [Phoenix dactylifera]	TRICHOME BIREFRINGENCE-LIKE 6	TRICHOME BIREFRINGENCE-LIKE 6
c48114.graph_c0	C1	0.000151801	2.096	1.125	up	PREDICTED: uncharacterized protein LOC103702708 isoform X1 [Phoenix dactylifera]	GYF domain-containing protein	GYF domain-containing protein
c50101.graph_c0	C1	3.41e-05	2.061	1.102	up	PREDICTED: serine--tRNA ligase, mitochondrial isoform X1 [Elaeis guineensis]	Seryl-tRNA synthetase	Seryl-tRNA synthetase
c47820.graph_c1	C1	0.00793632	2.06	1.095	up	PREDICTED: LOW QUALITY PROTEIN: uncharacterized protein LOC103705614 [Phoenix dactylifera]	DNA LIGASE 6	DNA LIGASE 6
c42057.graph_c0	C1	0.000656463	2.049	1.093	up	PREDICTED: receptor-like serine/threonine-protein kinase ALE2 [Elaeis guineensis]	Protein kinase superfamily protein	Protein kinase superfamily protein
c45532.graph_c0	C1	0.00406691	2.048	1.095	up	PREDICTED: hexose carrier protein HEX6-like [Elaeis guineensis]	sugar transporter 1	sugar transporter 1
c47640.graph_c0	C1	0.00187933	2.033	1.079	up	PREDICTED: kinesin-4-like [Elaeis guineensis]	P-loop nucleoside triphosphate hydrolases superfamily protein with CH (Calponin Homology) domain	P-loop nucleoside triphosphate hydrolases superfamily protein with CH (Calponin Homology) domain
c43257.graph_c0	C1	0.00280819	2.018	1.07	up	PREDICTED: LOW QUALITY PROTEIN: uncharacterized protein LOC105044698 [Elaeis guineensis]	PHD finger transcription factor, putative	PHD finger transcription factor, putative
c39287.graph_c0	C1	0.00537305	1.989	1.053	up	PREDICTED: transcription factor RF2b-like isoform X1 [Phoenix dactylifera]	Basic-leucine zipper (bZIP) transcription factor family protein	Basic-leucine zipper (bZIP) transcription factor family protein
c48993.graph_c0	C1	0.000291378	1.966	1.031	up	PREDICTED: myosin-11-like [Elaeis guineensis]	LOCATED IN: vacuole; EXPRESSED IN: 23 plant structures; EXPRESSED DURING: 13 growth stages; BEST Arabidopsis thaliana protein match is: FBD, F-box and Leucine Rich Repeat domains containing protein (TAIR:AT1G22000.1); Has 84739 Blast hits to 38714 proteins in 2257 species: Archae - 1436; Bacteria - 11314; Metazoa - 40747; Fungi - 7706; Plants - 4675; Viruses - 308; Other Eukaryotes - 18553 (sourc…	LOCATED IN: vacuole; EXPRESSED IN: 23 plant structures; EXPRESSED DURING: 13 growth stages; BEST Arabidopsis thaliana protein match is: FBD, F-box and Leucine Rich Repeat domains containing protein (TAIR:AT1G22000.1); Has 84739 Blast hits to 38714 proteins in 2257 species: Archae - 1436; Bacteria - 11314; Metazoa - 40747; Fungi - 7706; Plants - 4675; Viruses - 308; Other Eukaryotes - 18553 (sourc…
c49554.graph_c0	C1	0.00812459	0.481	-1.007	down	hypothetical protein PRUPE_ppa016013mg, partial [Prunus persica]	DNA/RNA polymerases superfamily protein	DNA/RNA polymerases superfamily protein
c47261.graph_c0	C1	0.00493855	0.403	-1.246	down	PREDICTED: respiratory burst oxidase homolog protein A [Phoenix dactylifera]	respiratory burst oxidase protein F	respiratory burst oxidase protein F
c45288.graph_c1	C1	0.00303711	0.4	-1.264	down	hypothetical protein VITISV_037543 [Vitis vinifera]	CONTAINS InterPro DOMAIN/s: Retrotransposon gag protein (InterPro:IPR005162); BEST Arabidopsis thaliana protein match is: unknown protein (TAIR:AT5G48050.1); Has 648 Blast hits to 647 proteins in 29 species: Archae - 0; Bacteria - 0; Metazoa - 16; Fungi - 25; Plants - 607; Viruses - 0; Other Eukaryotes - 0 (source: NCBI BLink).	CONTAINS InterPro DOMAIN/s: Retrotransposon gag protein (InterPro:IPR005162); BEST Arabidopsis thaliana protein match is: unknown protein (TAIR:AT5G48050.1); Has 648 Blast hits to 647 proteins in 29 species: Archae - 0; Bacteria - 0; Metazoa - 16; Fungi - 25; Plants - 607; Viruses - 0; Other Eukaryotes - 0 (source: NCBI BLink).
c48514.graph_c0	C1	0.00328728	0.393	-1.287	down	PREDICTED: formin-like protein 16 [Elaeis guineensis]	formin 8	formin 8
c42369.graph_c0	C1	0.00866622	0.391	-1.297	down	PREDICTED: uncharacterized protein LOC103713096 [Phoenix dactylifera]	Ypt/Rab-GAP domain of gyp1p superfamily protein	Ypt/Rab-GAP domain of gyp1p superfamily protein
c40515.graph_c0	C1	0.00504236	0.376	-1.361	down	PREDICTED: uncharacterized protein LOC105032265 [Elaeis guineensis]	Mitochondrial transcription termination factor family protein	Mitochondrial transcription termination factor family protein
c42040.graph_c0	C1	0.00169038	0.374	-1.371	down	PREDICTED: probable polyol transporter 4, partial [Phoenix dactylifera]	Major facilitator superfamily protein	Major facilitator superfamily protein
c19402.graph_c0	C1	0.00971865	0.372	-1.391	down	PREDICTED: uncharacterized protein LOC103698166, partial [Phoenix dactylifera]	unknown protein; BEST Arabidopsis thaliana protein match is: unknown protein (TAIR:AT3G11690.1); Has 99 Blast hits to 99 proteins in 14 species: Archae - 0; Bacteria - 0; Metazoa - 0; Fungi - 0; Plants - 99; Viruses - 0; Other Eukaryotes - 0 (source: NCBI BLink).	unknown protein; BEST Arabidopsis thaliana protein match is: unknown protein (TAIR:AT3G11690.1); Has 99 Blast hits to 99 proteins in 14 species: Archae - 0; Bacteria - 0; Metazoa - 0; Fungi - 0; Plants - 99; Viruses - 0; Other Eukaryotes - 0 (source: NCBI BLink).
c39570.graph_c0	C1	0.00855099	0.363	-1.406	down	hypothetical protein PRUPE_ppa017790mg [Prunus persica]	DNA/RNA polymerases superfamily protein	DNA/RNA polymerases superfamily protein
c36492.graph_c0	C1	0.00630595	0.363	-1.405	down	hypothetical protein PRUPE_ppa010059mg [Prunus persica]	RING/U-box superfamily protein	RING/U-box superfamily protein
c32792.graph_c0	C1	0.00700138	0.361	-1.392	down	PREDICTED: LOW QUALITY PROTEIN: zinc finger CCCH domain-containing protein 67-like [Zea mays]	CCCH-type zinc finger protein with ARM repeat domain	CCCH-type zinc finger protein with ARM repeat domain
c34936.graph_c0	C1	0.000880376	0.359	-1.436	down	PREDICTED: calcium-binding protein PBP1-like [Elaeis guineensis]	Calcium-binding EF-hand family protein	Calcium-binding EF-hand family protein
c37962.graph_c0	C1	0.00476256	0.359	-1.437	down	PREDICTED: uncharacterized protein LOC104452376 [Eucalyptus grandis]	cysteine-rich RLK (RECEPTOR-like protein kinase) 8	cysteine-rich RLK (RECEPTOR-like protein kinase) 8
c40989.graph_c0	C1	0.00493581	0.358	-1.421	down	PREDICTED: pentatricopeptide repeat-containing protein At1g34160 [Phoenix dactylifera]	Tetratricopeptide repeat (TPR)-like superfamily protein	Tetratricopeptide repeat (TPR)-like superfamily protein
c33115.graph_c0	C1	0.00533704	0.357	-1.438	down	PREDICTED: aspartic proteinase PCS1-like [Phoenix dactylifera]	Eukaryotic aspartyl protease family protein	Eukaryotic aspartyl protease family protein
c45905.graph_c0	C1	0.00693989	0.356	-1.435	down	PREDICTED: beta-hexosaminidase 2-like [Phoenix dactylifera]	beta-hexosaminidase 2	beta-hexosaminidase 2
c45052.graph_c0	C1	0.00938179	0.356	-1.43	down	PREDICTED: myosin heavy chain, embryonic smooth muscle isoform-like [Phoenix dactylifera]	myosin-related	myosin-related
c39055.graph_c0	C1	0.0084895	0.355	-1.429	down	Uncharacterized protein TCM_036737 [Theobroma cacao]	Ribonuclease H-like superfamily protein	Ribonuclease H-like superfamily protein
c48803.graph_c0	C1	0.00870761	0.355	-1.442	down	PREDICTED: uncharacterized protein LOC104728123 [Camelina sativa]	RNA-directed DNA polymerase (reverse transcriptase)-related family protein	RNA-directed DNA polymerase (reverse transcriptase)-related family protein
c40890.graph_c0	C1	0.00735795	0.353	-1.44	down	PREDICTED: nucleobase-ascorbate transporter 3 [Phoenix dactylifera]	Xanthine/uracil permease family protein	Xanthine/uracil permease family protein
c36717.graph_c0	C1	0.00813326	0.351	-1.444	down	PREDICTED: uncharacterized protein LOC104606896 [Nelumbo nucifera]	unknown protein; FUNCTIONS IN: molecular_function unknown; INVOLVED IN: N-terminal protein myristoylation; LOCATED IN: cellular_component unknown; EXPRESSED IN: 24 plant structures; EXPRESSED DURING: 14 growth stages; BEST Arabidopsis thaliana protein match is: unknown protein (TAIR:AT1G76600.1); Has 206 Blast hits to 206 proteins in 13 species: Archae - 0; Bacteria - 0; Metazoa - 0; Fungi - 0; P…	unknown protein; FUNCTIONS IN: molecular_function unknown; INVOLVED IN: N-terminal protein myristoylation; LOCATED IN: cellular_component unknown; EXPRESSED IN: 24 plant structures; EXPRESSED DURING: 14 growth stages; BEST Arabidopsis thaliana protein match is: unknown protein (TAIR:AT1G76600.1); Has 206 Blast hits to 206 proteins in 13 species: Archae - 0; Bacteria - 0; Metazoa - 0; Fungi - 0; P…
c41422.graph_c0	C1	0.00661194	0.349	-1.464	down	PREDICTED: uncharacterized GPI-anchored protein At4g28100-like [Eucalyptus grandis]	unknown protein; FUNCTIONS IN: molecular_function unknown; INVOLVED IN: biological_process unknown; LOCATED IN: anchored to plasma membrane, anchored to membrane; EXPRESSED IN: 23 plant structures; EXPRESSED DURING: 14 growth stages; BEST Arabidopsis thaliana protein match is: unknown protein (TAIR:AT3G18050.1); Has 30201 Blast hits to 17322 proteins in 780 species: Archae - 12; Bacteria - 1396; …	unknown protein; FUNCTIONS IN: molecular_function unknown; INVOLVED IN: biological_process unknown; LOCATED IN: anchored to plasma membrane, anchored to membrane; EXPRESSED IN: 23 plant structures; EXPRESSED DURING: 14 growth stages; BEST Arabidopsis thaliana protein match is: unknown protein (TAIR:AT3G18050.1); Has 30201 Blast hits to 17322 proteins in 780 species: Archae - 12; Bacteria - 1396; …
c42764.graph_c0	C1	0.000640947	0.346	-1.472	down	PREDICTED: uncharacterized protein LOC103702912 [Phoenix dactylifera]	Polymerase/histidinol phosphatase-like	Polymerase/histidinol phosphatase-like
c45059.graph_c1	C1	0.00995019	0.346	-1.473	down	PREDICTED: zinc finger protein AZF3-like [Musa acuminata subsp. malaccensis]	salt tolerance zinc finger	salt tolerance zinc finger
c43576.graph_c0	C1	0.00323255	0.34	-1.502	down	PREDICTED: subtilisin-like protease SBT5.3 [Phoenix dactylifera]	Subtilisin-like serine endopeptidase family protein	Subtilisin-like serine endopeptidase family protein
c46767.graph_c0	C1	0.000216663	0.339	-1.505	down	PREDICTED: LOW QUALITY PROTEIN: disease resistance protein RPM1-like [Musa acuminata subsp. malaccensis]	NB-ARC domain-containing disease resistance protein	NB-ARC domain-containing disease resistance protein
c35529.graph_c0	C1	0.00423793	0.338	-1.514	down	PREDICTED: uncharacterized protein LOC105051430 [Elaeis guineensis]	hAT transposon superfamily	hAT transposon superfamily
c41030.graph_c0	C1	0.00372786	0.334	-1.525	down	PREDICTED: pentatricopeptide repeat-containing protein At2g46050, mitochondrial [Elaeis guineensis]	Tetratricopeptide repeat (TPR)-like superfamily protein	Tetratricopeptide repeat (TPR)-like superfamily protein
c46842.graph_c0	C1	0.00302526	0.334	-1.528	down	PREDICTED: QWRF motif-containing protein 3 [Phoenix dactylifera]	Family of unknown function (DUF566)	Family of unknown function (DUF566)
c33013.graph_c0	C1	0.00310041	0.331	-1.548	down	PREDICTED: uncharacterized protein LOC103695492 [Phoenix dactylifera]	Regulator of Vps4 activity in the MVB pathway protein	Regulator of Vps4 activity in the MVB pathway protein
c44662.graph_c0	C1	0.00604919	0.329	-1.538	down	PREDICTED: abscisic acid 8&apos;-hydroxylase 3-like [Phoenix dactylifera]	cytochrome P450, family 707, subfamily A, polypeptide 4	cytochrome P450, family 707, subfamily A, polypeptide 4
c40012.graph_c0	C1	0.00507654	0.329	-1.557	down	PREDICTED: cyclin-D6-1 isoform X1 [Elaeis guineensis]	Cyclin D6;1	Cyclin D6;1
c27360.graph_c0	C1	0.0031089	0.329	-1.562	down	PREDICTED: uncharacterized protein LOC104891245 [Beta vulgaris subsp. vulgaris]	RNA-directed DNA polymerase (reverse transcriptase)-related family protein	RNA-directed DNA polymerase (reverse transcriptase)-related family protein
c42409.graph_c0	C1	0.0039892	0.326	-1.556	down	hypothetical protein VITISV_041509 [Vitis vinifera]	cysteine-rich RLK (RECEPTOR-like protein kinase) 8	cysteine-rich RLK (RECEPTOR-like protein kinase) 8
c35217.graph_c0	C1	0.00299306	0.324	-1.571	down	PREDICTED: dof zinc finger protein DOF1.5-like [Phoenix dactylifera]	Dof-type zinc finger DNA-binding family protein	Dof-type zinc finger DNA-binding family protein
c35224.graph_c0	C1	0.00436654	0.323	-1.546	down	hypothetical protein VITISV_004343 [Vitis vinifera]	cysteine-rich RLK (RECEPTOR-like protein kinase) 8	cysteine-rich RLK (RECEPTOR-like protein kinase) 8
c39897.graph_c0	C1	0.00217318	0.32	-1.584	down	PREDICTED: F-box/LRR-repeat protein At3g48880-like [Elaeis guineensis]	RNI-like superfamily protein	RNI-like superfamily protein
c46416.graph_c0	C1	0.000195568	0.319	-1.595	down	PREDICTED: receptor-like protein kinase FERONIA [Musa acuminata subsp. malaccensis]	Malectin/receptor-like protein kinase family protein	Malectin/receptor-like protein kinase family protein
c36189.graph_c1	C1	0.00317976	0.315	-1.605	down	PREDICTED: ethylene-responsive transcription factor CRF1-like [Phoenix dactylifera]	cytokinin response factor 2	cytokinin response factor 2
c38000.graph_c0	C1	0.00132724	0.315	-1.599	down	PREDICTED: E3 ubiquitin-protein ligase PUB23-like [Phoenix dactylifera]	plant U-box 23	plant U-box 23
c43781.graph_c0	C1	0.00198894	0.313	-1.615	down	PREDICTED: U-box domain-containing protein 27-like [Phoenix dactylifera]	CYS, MET, PRO, and GLY protein 2	CYS, MET, PRO, and GLY protein 2
c37994.graph_c0	C1	0.00561504	0.312	-1.62	down	NAC protein [Dendrobium candidum]	Arabidopsis NAC domain containing protein 87	Arabidopsis NAC domain containing protein 87
c45207.graph_c0	C1	0.00242086	0.306	-1.637	down	PREDICTED: probable indole-3-pyruvate monooxygenase YUCCA4 [Elaeis guineensis]	Flavin-binding monooxygenase family protein	Flavin-binding monooxygenase family protein
c14128.graph_c0	C1	0.000489852	0.306	-1.677	down	PREDICTED: pumilio homolog 2-like [Nelumbo nucifera]	pumilio 2	pumilio 2
c27139.graph_c0	C1	0.00144882	0.304	-1.669	down	MADS box protein SEP1 [Dendrobium crumenatum]	K-box region and MADS-box transcription factor family protein	K-box region and MADS-box transcription factor family protein
c42751.graph_c0	C1	0.00132876	0.301	-1.674	down	PREDICTED: mitogen-activated protein kinase kinase 9-like [Phoenix dactylifera]	MAP kinase kinase 9	MAP kinase kinase 9
c40699.graph_c0	C1	0.0071869	0.301	-1.678	down	PREDICTED: uncharacterized protein LOC104601148 [Nelumbo nucifera]	CONTAINS InterPro DOMAIN/s: Uncharacterised conserved protein UCP022260 (InterPro:IPR016802); Has 94 Blast hits to 94 proteins in 14 species: Archae - 0; Bacteria - 0; Metazoa - 0; Fungi - 0; Plants - 94; Viruses - 0; Other Eukaryotes - 0 (source: NCBI BLink).	CONTAINS InterPro DOMAIN/s: Uncharacterised conserved protein UCP022260 (InterPro:IPR016802); Has 94 Blast hits to 94 proteins in 14 species: Archae - 0; Bacteria - 0; Metazoa - 0; Fungi - 0; Plants - 94; Viruses - 0; Other Eukaryotes - 0 (source: NCBI BLink).
c31516.graph_c0	C1	0.000475009	0.299	-1.686	down	PREDICTED: uncharacterized mitochondrial protein AtMg00810-like, partial [Cucumis sativus]	cysteine-rich RLK (RECEPTOR-like protein kinase) 8	cysteine-rich RLK (RECEPTOR-like protein kinase) 8
c43503.graph_c0	C1	0.000231064	0.297	-1.702	down	PREDICTED: pentatricopeptide repeat-containing protein At5g50390, chloroplastic [Elaeis guineensis]	Pentatricopeptide repeat (PPR-like) superfamily protein	Pentatricopeptide repeat (PPR-like) superfamily protein
c48651.graph_c2	C1	0.000722541	0.296	-1.688	down	PREDICTED: C2 domain-containing protein At1g53590-like isoform X2 [Musa acuminata subsp. malaccensis]	Calcium-dependent lipid-binding (CaLB domain) family protein	Calcium-dependent lipid-binding (CaLB domain) family protein
c36250.graph_c0	C1	0.000804331	0.296	-1.699	down	Uncharacterized protein TCM_036737 [Theobroma cacao]	DNAse I-like superfamily protein	DNAse I-like superfamily protein
c40593.graph_c0	C1	0.00064182	0.295	-1.71	down	PREDICTED: heat stress transcription factor B-1-like [Elaeis guineensis]	heat shock factor 4	heat shock factor 4
c40970.graph_c0	C1	0.000907845	0.293	-1.713	down	PREDICTED: PRA1 family protein F3 [Elaeis guineensis]	PRA1 (Prenylated rab acceptor) family protein	PRA1 (Prenylated rab acceptor) family protein
c36918.graph_c0	C1	0.000994546	0.292	-1.722	down	PREDICTED: E3 ubiquitin-protein ligase Os04g0590900-like [Brachypodium distachyon]	RING/U-box superfamily protein	RING/U-box superfamily protein
c38208.graph_c0	C1	0.00120721	0.292	-1.734	down	PREDICTED: probable carboxylesterase 2 [Elaeis guineensis]	alpha/beta-Hydrolases superfamily protein	alpha/beta-Hydrolases superfamily protein
c47223.graph_c0	C1	9.08e-05	0.29	-1.731	down	PREDICTED: putative kinase-like protein TMKL1 [Elaeis guineensis]	transmembrane kinase-like 1	transmembrane kinase-like 1
c20625.graph_c0	C1	0.00146385	0.29	-1.719	down	PREDICTED: uncharacterized protein LOC105061026 [Elaeis guineensis]	Protein of unknown function (DUF3537)	Protein of unknown function (DUF3537)
c34409.graph_c0	C1	0.000510781	0.289	-1.737	down	PREDICTED: uncharacterized protein LOC105039376 [Elaeis guineensis]	unknown protein; FUNCTIONS IN: molecular_function unknown; INVOLVED IN: N-terminal protein myristoylation; LOCATED IN: nucleolus, nucleus; EXPRESSED IN: 24 plant structures; EXPRESSED DURING: 15 growth stages; BEST Arabidopsis thaliana protein match is: unknown protein (TAIR:AT1G21010.1); Has 220 Blast hits to 220 proteins in 14 species: Archae - 0; Bacteria - 0; Metazoa - 0; Fungi - 0; Plants - …	unknown protein; FUNCTIONS IN: molecular_function unknown; INVOLVED IN: N-terminal protein myristoylation; LOCATED IN: nucleolus, nucleus; EXPRESSED IN: 24 plant structures; EXPRESSED DURING: 15 growth stages; BEST Arabidopsis thaliana protein match is: unknown protein (TAIR:AT1G21010.1); Has 220 Blast hits to 220 proteins in 14 species: Archae - 0; Bacteria - 0; Metazoa - 0; Fungi - 0; Plants - …
c40590.graph_c0	C1	0.000786186	0.288	-1.731	down	PREDICTED: U-box domain-containing protein 21-like [Elaeis guineensis]	ARM repeat superfamily protein	ARM repeat superfamily protein
c31149.graph_c0	C1	0.000746485	0.287	-1.737	down	PREDICTED: dirigent protein 22 [Vitis vinifera]	Disease resistance-responsive (dirigent-like protein) family protein	Disease resistance-responsive (dirigent-like protein) family protein
c40267.graph_c0	C1	0.000945182	0.287	-1.735	down	PREDICTED: tuliposide A-converting enzyme 2, chloroplastic-like [Phoenix dactylifera]	alpha/beta-Hydrolases superfamily protein	alpha/beta-Hydrolases superfamily protein
c45078.graph_c0	C1	0.00090774	0.286	-1.747	down	PREDICTED: probable peroxidase 61 [Nelumbo nucifera]	Peroxidase superfamily protein	Peroxidase superfamily protein
c48042.graph_c0	C1	0.00181075	0.286	-1.75	down	PREDICTED: UDP-glycosyltransferase 83A1-like [Musa acuminata subsp. malaccensis]	UDP-Glycosyltransferase superfamily protein	UDP-Glycosyltransferase superfamily protein
c34509.graph_c1	C1	0.000468223	0.281	-1.77	down	PREDICTED: heptahelical transmembrane protein 4-like [Elaeis guineensis]	heptahelical transmembrane protein1	heptahelical transmembrane protein1
c35823.graph_c0	C1	0.000490331	0.28	-1.784	down	Auxin-regulated gene involved in organ size [Theobroma cacao]	ARGOS-like	ARGOS-like
c41324.graph_c0	C1	7.79e-05	0.278	-1.786	down	PREDICTED: probable galacturonosyltransferase 10 [Elaeis guineensis]	galacturonosyltransferase 10	galacturonosyltransferase 10
c43025.graph_c0	C1	0.000764032	0.278	-1.778	down	PREDICTED: WAT1-related protein At4g30420-like [Musa acuminata subsp. malaccensis]	nodulin MtN21 /EamA-like transporter family protein	nodulin MtN21 /EamA-like transporter family protein
c38464.graph_c0	C1	0.000270289	0.276	-1.816	down	PREDICTED: uncharacterized protein DDB_G0271670-like [Elaeis guineensis]	Protein of unknown function (DUF1645)	Protein of unknown function (DUF1645)
c35774.graph_c0	C1	0.000680999	0.274	-1.805	down	PREDICTED: uncharacterized protein LOC105033368 [Elaeis guineensis]	Protein of unknown function (DUF1442)	Protein of unknown function (DUF1442)
c41761.graph_c0	C1	7.83e-05	0.273	-1.794	down	PREDICTED: probable inorganic phosphate transporter 1-10 [Musa acuminata subsp. malaccensis]	phosphate transporter 1;9	phosphate transporter 1;9
c42140.graph_c1	C1	2.48e-06	0.272	-1.818	down	hypothetical protein PRUPE_ppa017790mg [Prunus persica]	DNA/RNA polymerases superfamily protein	DNA/RNA polymerases superfamily protein
c38531.graph_c0	C1	0.00507654	0.272	-1.827	down	PREDICTED: uncharacterized protein LOC103700923 [Phoenix dactylifera]	unknown protein; BEST Arabidopsis thaliana protein match is: unknown protein (TAIR:AT1G26650.1); Has 30201 Blast hits to 17322 proteins in 780 species: Archae - 12; Bacteria - 1396; Metazoa - 17338; Fungi - 3422; Plants - 5037; Viruses - 0; Other Eukaryotes - 2996 (source: NCBI BLink).	unknown protein; BEST Arabidopsis thaliana protein match is: unknown protein (TAIR:AT1G26650.1); Has 30201 Blast hits to 17322 proteins in 780 species: Archae - 12; Bacteria - 1396; Metazoa - 17338; Fungi - 3422; Plants - 5037; Viruses - 0; Other Eukaryotes - 2996 (source: NCBI BLink).
c45555.graph_c0	C1	3.24e-05	0.269	-1.829	down	PREDICTED: LOW QUALITY PROTEIN: ankyrin-3-like [Elaeis guineensis]	ECA1 gametogenesis related family protein	ECA1 gametogenesis related family protein
c36692.graph_c0	C1	0.000545818	0.267	-1.841	down	PREDICTED: uncharacterized protein LOC103840875 [Brassica rapa]	RNA-directed DNA polymerase (reverse transcriptase)-related family protein	RNA-directed DNA polymerase (reverse transcriptase)-related family protein
c40109.graph_c0	C1	0.00656557	0.266	-1.847	down	PREDICTED: ABC transporter G family member 23 [Elaeis guineensis]	ABC-2 type transporter family protein	ABC-2 type transporter family protein
c49618.graph_c0	C1	3.59e-05	0.266	-1.849	down	PREDICTED: uncharacterized protein LOC103699317 [Phoenix dactylifera]	Double Clp-N motif-containing P-loop nucleoside triphosphate hydrolases superfamily protein	Double Clp-N motif-containing P-loop nucleoside triphosphate hydrolases superfamily protein
c46116.graph_c0	C1	0.00130034	0.264	-1.864	down	Os07g0668300 [Oryza sativa Japonica Group]	GDSL-like Lipase/Acylhydrolase superfamily protein	GDSL-like Lipase/Acylhydrolase superfamily protein
c46379.graph_c0	C1	0.001066	0.263	-1.858	down	AT4G37980 [Arabidopsis thaliana]	elicitor-activated gene 3-1	elicitor-activated gene 3-1
c45670.graph_c1	C1	0.000366995	0.261	-1.896	down	unknown [Picea sitchensis]	pumilio 3	pumilio 3
c35999.graph_c0	C1	0.000359036	0.261	-1.885	down	hypothetical protein MTR_7g095990 [Medicago truncatula]	ECA1 gametogenesis related family protein	ECA1 gametogenesis related family protein
c32184.graph_c0	C1	0.000438112	0.26	-1.882	down	PREDICTED: uncharacterized protein LOC104097433 [Nicotiana tomentosiformis]	serine-rich protein-related	serine-rich protein-related
c39205.graph_c0	C1	0.000230331	0.257	-1.901	down	PREDICTED: uncharacterized protein LOC103702917 [Phoenix dactylifera]	unknown protein; BEST Arabidopsis thaliana protein match is: unknown protein (TAIR:AT3G11760.1); Has 1807 Blast hits to 1807 proteins in 277 species: Archae - 0; Bacteria - 0; Metazoa - 736; Fungi - 347; Plants - 385; Viruses - 0; Other Eukaryotes - 339 (source: NCBI BLink).	unknown protein; BEST Arabidopsis thaliana protein match is: unknown protein (TAIR:AT3G11760.1); Has 1807 Blast hits to 1807 proteins in 277 species: Archae - 0; Bacteria - 0; Metazoa - 736; Fungi - 347; Plants - 385; Viruses - 0; Other Eukaryotes - 339 (source: NCBI BLink).
c43069.graph_c0	C1	5.55e-05	0.253	-1.923	down	PREDICTED: putative multidrug resistance protein [Phoenix dactylifera]	ABC transporter family protein	ABC transporter family protein
c35175.graph_c0	C1	0.000341073	0.253	-1.919	down	PREDICTED: ferredoxin-thioredoxin reductase, variable chain-like [Phoenix dactylifera]	ferredoxin/thioredoxin reductase subunit A (variable subunit) 1	ferredoxin/thioredoxin reductase subunit A (variable subunit) 1
c41914.graph_c0	C1	0.00802185	0.252	-1.887	down	Uncharacterized protein TCM_036737 [Theobroma cacao]	RNA-directed DNA polymerase (reverse transcriptase)-related family protein	RNA-directed DNA polymerase (reverse transcriptase)-related family protein
c31253.graph_c0	C1	7.27e-07	0.251	-1.929	down	PREDICTED: uncharacterized protein LOC105042407 [Elaeis guineensis]	Protein of unknown function (DUF2921)	Protein of unknown function (DUF2921)
c38475.graph_c0	C1	0.000246032	0.251	-1.93	down	PREDICTED: uncharacterized protein LOC103709362 [Phoenix dactylifera]	unknown protein; Has 7 Blast hits to 7 proteins in 3 species: Archae - 0; Bacteria - 0; Metazoa - 0; Fungi - 0; Plants - 7; Viruses - 0; Other Eukaryotes - 0 (source: NCBI BLink).	unknown protein; Has 7 Blast hits to 7 proteins in 3 species: Archae - 0; Bacteria - 0; Metazoa - 0; Fungi - 0; Plants - 7; Viruses - 0; Other Eukaryotes - 0 (source: NCBI BLink).
c26825.graph_c0	C1	0.000304313	0.25	-1.937	down	PREDICTED: uncharacterized protein LOC103723325 [Phoenix dactylifera]	DTW domain-containing protein	DTW domain-containing protein
c38672.graph_c0	C1	0.000296272	0.247	-1.951	down	Hop-interacting protein THI031, putative [Medicago truncatula]	CONTAINS InterPro DOMAIN/s: EF-Hand 1, calcium-binding site (InterPro:IPR018247); BEST Arabidopsis thaliana protein match is: unknown protein (TAIR:AT2G41730.1); Has 1807 Blast hits to 1807 proteins in 277 species: Archae - 0; Bacteria - 0; Metazoa - 736; Fungi - 347; Plants - 385; Viruses - 0; Other Eukaryotes - 339 (source: NCBI BLink).	CONTAINS InterPro DOMAIN/s: EF-Hand 1, calcium-binding site (InterPro:IPR018247); BEST Arabidopsis thaliana protein match is: unknown protein (TAIR:AT2G41730.1); Has 1807 Blast hits to 1807 proteins in 277 species: Archae - 0; Bacteria - 0; Metazoa - 736; Fungi - 347; Plants - 385; Viruses - 0; Other Eukaryotes - 339 (source: NCBI BLink).
c44338.graph_c0	C1	0.000126238	0.245	-1.968	down	PREDICTED: cell division cycle 20.2, cofactor of APC complex-like [Elaeis guineensis]	Transducin family protein / WD-40 repeat family protein	Transducin family protein / WD-40 repeat family protein
c34945.graph_c0	C1	0.000158232	0.243	-1.988	down	PREDICTED: uncharacterized protein LOC103980510 [Musa acuminata subsp. malaccensis]	unknown protein; Has 42 Blast hits to 42 proteins in 5 species: Archae - 0; Bacteria - 0; Metazoa - 0; Fungi - 0; Plants - 42; Viruses - 0; Other Eukaryotes - 0 (source: NCBI BLink).	unknown protein; Has 42 Blast hits to 42 proteins in 5 species: Archae - 0; Bacteria - 0; Metazoa - 0; Fungi - 0; Plants - 42; Viruses - 0; Other Eukaryotes - 0 (source: NCBI BLink).
c19044.graph_c0	C1	0.000193514	0.243	-1.988	down	PREDICTED: uncharacterized protein LOC101312708 [Fragaria vesca subsp. vesca]	Protein of unknown function (DUF640)	Protein of unknown function (DUF640)
c37484.graph_c1	C1	0.000184579	0.243	-1.99	down	PREDICTED: uncharacterized protein LOC103404078 [Malus domestica]	cysteine-rich RLK (RECEPTOR-like protein kinase) 8	cysteine-rich RLK (RECEPTOR-like protein kinase) 8
c47383.graph_c1	C1	0.00021257	0.242	-1.993	down	PREDICTED: probable trehalase isoform X2 [Phoenix dactylifera]	trehalase 1	trehalase 1
c47288.graph_c2	C1	0.000172375	0.242	-1.988	down	hypothetical protein VITISV_026810 [Vitis vinifera]	cysteine-rich RLK (RECEPTOR-like protein kinase) 8	cysteine-rich RLK (RECEPTOR-like protein kinase) 8
c37484.graph_c0	C1	0.0036488	0.24	-2.021	down	putative retroelement pol polyprotein [Arabidopsis thaliana]	Polynucleotidyl transferase, ribonuclease H-like superfamily protein	Polynucleotidyl transferase, ribonuclease H-like superfamily protein
c33680.graph_c0	C1	8.35e-05	0.24	-2.016	down	hypothetical protein VITISV_029627 [Vitis vinifera]	cysteine-rich RLK (RECEPTOR-like protein kinase) 8	cysteine-rich RLK (RECEPTOR-like protein kinase) 8
c20132.graph_c0	C1	9.06e-05	0.236	-2.025	down	hypothetical protein VITISV_005945 [Vitis vinifera]	cysteine-rich RLK (RECEPTOR-like protein kinase) 8	cysteine-rich RLK (RECEPTOR-like protein kinase) 8
c40526.graph_c0	C1	0.00841318	0.236	-2.022	down	PREDICTED: auxin-responsive protein IAA16-like isoform X2 [Phoenix dactylifera]	indole-3-acetic acid inducible 18	indole-3-acetic acid inducible 18
c37824.graph_c0	C1	0.0024727	0.233	-2.048	down	PREDICTED: mitogen-activated protein kinase kinase 9-like [Phoenix dactylifera]	MAP kinase kinase 9	MAP kinase kinase 9
c40721.graph_c0	C1	0.00837831	0.232	-2.043	down	PREDICTED: uncharacterized protein LOC103970827 [Musa acuminata subsp. malaccensis]	VQ motif-containing protein	VQ motif-containing protein
c39984.graph_c0	C1	3.47e-05	0.231	-2.044	down	PREDICTED: uncharacterized protein LOC103699642 [Phoenix dactylifera]	unknown protein; BEST Arabidopsis thaliana protein match is: unknown protein (TAIR:AT1G04000.1); Has 1807 Blast hits to 1807 proteins in 277 species: Archae - 0; Bacteria - 0; Metazoa - 736; Fungi - 347; Plants - 385; Viruses - 0; Other Eukaryotes - 339 (source: NCBI BLink).	unknown protein; BEST Arabidopsis thaliana protein match is: unknown protein (TAIR:AT1G04000.1); Has 1807 Blast hits to 1807 proteins in 277 species: Archae - 0; Bacteria - 0; Metazoa - 736; Fungi - 347; Plants - 385; Viruses - 0; Other Eukaryotes - 339 (source: NCBI BLink).
c34461.graph_c0	C1	0.00015037	0.231	-2.049	down	PREDICTED: transcription factor UNE12-like [Sesamum indicum]	basic helix-loop-helix (bHLH) DNA-binding superfamily protein	basic helix-loop-helix (bHLH) DNA-binding superfamily protein
c34948.graph_c0	C1	0.00013662	0.231	-2.041	down	adenylylsulfate kinase family protein [Populus trichocarpa]	adenosine-5&apos;-phosphosulfate (APS) kinase 3	adenosine-5&apos;-phosphosulfate (APS) kinase 3
c46614.graph_c1	C1	4.56e-05	0.229	-2.071	down	PREDICTED: uncharacterized protein LOC105054933 [Elaeis guineensis]	unknown protein; BEST Arabidopsis thaliana protein match is: unknown protein (TAIR:AT2G44600.1); Has 60 Blast hits to 60 proteins in 12 species: Archae - 0; Bacteria - 0; Metazoa - 8; Fungi - 0; Plants - 51; Viruses - 0; Other Eukaryotes - 1 (source: NCBI BLink).	unknown protein; BEST Arabidopsis thaliana protein match is: unknown protein (TAIR:AT2G44600.1); Has 60 Blast hits to 60 proteins in 12 species: Archae - 0; Bacteria - 0; Metazoa - 8; Fungi - 0; Plants - 51; Viruses - 0; Other Eukaryotes - 1 (source: NCBI BLink).
c33399.graph_c0	C1	7.32e-05	0.228	-2.078	down	PREDICTED: probable WRKY transcription factor 49 [Elaeis guineensis]	WRKY DNA-binding protein 49	WRKY DNA-binding protein 49
c36023.graph_c0	C1	7.2e-05	0.227	-2.072	down	PREDICTED: uncharacterized LOC101212505 [Cucumis sativus]	unknown protein; Has 54 Blast hits to 54 proteins in 26 species: Archae - 0; Bacteria - 0; Metazoa - 18; Fungi - 0; Plants - 18; Viruses - 0; Other Eukaryotes - 18 (source: NCBI BLink).	unknown protein; Has 54 Blast hits to 54 proteins in 26 species: Archae - 0; Bacteria - 0; Metazoa - 18; Fungi - 0; Plants - 18; Viruses - 0; Other Eukaryotes - 18 (source: NCBI BLink).
c34194.graph_c0	C1	2.84e-05	0.225	-2.09	down	PREDICTED: putative wall-associated receptor kinase-like 16 [Musa acuminata subsp. malaccensis]	wall associated kinase 3	wall associated kinase 3
c32517.graph_c0	C1	0.000104634	0.225	-2.102	down	PREDICTED: annexin-like protein RJ4 [Elaeis guineensis]	annexin 8	annexin 8
c35734.graph_c0	C1	1.95e-05	0.225	-2.081	down	PREDICTED: cytochrome P450 81E8-like [Elaeis guineensis]	cytochrome P450, family 81, subfamily D, polypeptide 5	cytochrome P450, family 81, subfamily D, polypeptide 5
c39360.graph_c0	C1	4.39e-05	0.224	-2.102	down	PREDICTED: uncharacterized protein LOC105052994 [Elaeis guineensis]	RING/U-box superfamily protein	RING/U-box superfamily protein
c38242.graph_c0	C1	4.77e-05	0.223	-2.118	down	hypothetical protein VITISV_024814 [Vitis vinifera]	cysteine-rich RLK (RECEPTOR-like protein kinase) 8	cysteine-rich RLK (RECEPTOR-like protein kinase) 8
c13569.graph_c0	C1	2.61e-05	0.222	-2.1	down	PREDICTED: late embryogenesis abundant protein D-113 [Phoenix dactylifera]	Late embryogenesis abundant protein, group 1 protein	Late embryogenesis abundant protein, group 1 protein
c50280.graph_c0	C1	3e-05	0.219	-2.121	down	cyclo-DOPA 5-O-glucosyltransferase [Mirabilis jalapa]	ECA1 gametogenesis related family protein	ECA1 gametogenesis related family protein
c43313.graph_c0	C1	9.06e-05	0.217	-2.146	down	PREDICTED: probable receptor-like protein kinase At5g20050 [Nelumbo nucifera]	Protein kinase superfamily protein	Protein kinase superfamily protein
c34416.graph_c0	C1	0.00330264	0.212	-2.178	down	PREDICTED: probable fatty acyl-CoA reductase 4 [Musa acuminata subsp. malaccensis]	fatty acid reductase 4	fatty acid reductase 4
c39763.graph_c0	C1	4.29e-05	0.21	-2.188	down	PREDICTED: probable indole-3-pyruvate monooxygenase YUCCA1 [Phoenix dactylifera]	YUCCA 3	YUCCA 3
c32533.graph_c0	C1	4.12e-05	0.208	-2.196	down	PREDICTED: uncharacterized protein LOC103715451 [Phoenix dactylifera]	Calcium-dependent lipid-binding (CaLB domain) family protein	Calcium-dependent lipid-binding (CaLB domain) family protein
c43137.graph_c0	C1	2.72e-07	0.206	-2.233	down	PREDICTED: uncharacterized protein LOC105167219 [Sesamum indicum]	Ribonuclease H-like superfamily protein	Ribonuclease H-like superfamily protein
c36666.graph_c0	C1	0.00104957	0.205	-2.218	down	putative glutathione S-transferase [Morus notabilis]	glutathione S-transferase TAU 25	glutathione S-transferase TAU 25
c38995.graph_c0	C1	0.000376689	0.205	-2.251	down	PREDICTED: uncharacterized protein LOC103989213 [Musa acuminata subsp. malaccensis]	SAUR-like auxin-responsive protein family	SAUR-like auxin-responsive protein family
c20082.graph_c0	C1	4.8e-06	0.204	-2.229	down	NAC domain protein [Cymbidium hybrid cultivar]	NAC-like, activated by AP3/PI	NAC-like, activated by AP3/PI
c19712.graph_c0	C1	7.29e-06	0.202	-2.226	down	PREDICTED: zinc finger protein ZAT6-like [Phoenix dactylifera]	zinc finger of Arabidopsis thaliana 6	zinc finger of Arabidopsis thaliana 6
c40404.graph_c0	C1	6.07e-07	0.202	-2.251	down	PREDICTED: glycerol-3-phosphate acyltransferase 1-like [Elaeis guineensis]	glycerol-3-phosphate acyltransferase 1	glycerol-3-phosphate acyltransferase 1
c38983.graph_c0	C1	0.000125579	0.202	-2.252	down	PREDICTED: non-specific lipid transfer protein GPI-anchored 2 [Elaeis guineensis]	Bifunctional inhibitor/lipid-transfer protein/seed storage 2S albumin superfamily protein	Bifunctional inhibitor/lipid-transfer protein/seed storage 2S albumin superfamily protein
c34385.graph_c0	C1	1.58e-05	0.199	-2.276	down	PREDICTED: transcription factor MYB3-like [Elaeis guineensis]	MYB-like 102	MYB-like 102
c49293.graph_c0	C1	6.42e-07	0.199	-2.259	down	PREDICTED: uncharacterized protein LOC104880184 [Vitis vinifera]	Long-chain fatty alcohol dehydrogenase family protein	Long-chain fatty alcohol dehydrogenase family protein
c35562.graph_c0	C1	2.07e-05	0.199	-2.288	down	PREDICTED: putative ribonuclease H protein At1g65750 [Phoenix dactylifera]	RNA-directed DNA polymerase (reverse transcriptase)-related family protein	RNA-directed DNA polymerase (reverse transcriptase)-related family protein
c40142.graph_c0	C1	2e-05	0.198	-2.289	down	AP2-9 [Erycina pusilla]	Integrase-type DNA-binding superfamily protein	Integrase-type DNA-binding superfamily protein
c39858.graph_c0	C1	1.77e-05	0.196	-2.292	down	PREDICTED: BAG family molecular chaperone regulator 5, mitochondrial-like [Elaeis guineensis]	BCL-2-associated athanogene 5	BCL-2-associated athanogene 5
c31927.graph_c0	C1	5.36e-06	0.195	-2.288	down	hypothetical protein VITISV_024911 [Vitis vinifera]	cysteine-rich RLK (RECEPTOR-like protein kinase) 8	cysteine-rich RLK (RECEPTOR-like protein kinase) 8
c47005.graph_c1	C1	7.64e-07	0.193	-2.316	down	gag-pol polyprotein [Rosa rugosa]	cysteine-rich RLK (RECEPTOR-like protein kinase) 8	cysteine-rich RLK (RECEPTOR-like protein kinase) 8
c31728.graph_c0	C1	1.26e-05	0.193	-2.322	down	PREDICTED: uncharacterized protein LOC104594811 [Nelumbo nucifera]	unknown protein; CONTAINS InterPro DOMAIN/s: Protein of unknown function DUF1685 (InterPro:IPR012881); Has 170 Blast hits to 164 proteins in 34 species: Archae - 0; Bacteria - 1; Metazoa - 26; Fungi - 10; Plants - 107; Viruses - 0; Other Eukaryotes - 26 (source: NCBI BLink).	unknown protein; CONTAINS InterPro DOMAIN/s: Protein of unknown function DUF1685 (InterPro:IPR012881); Has 170 Blast hits to 164 proteins in 34 species: Archae - 0; Bacteria - 1; Metazoa - 26; Fungi - 10; Plants - 107; Viruses - 0; Other Eukaryotes - 26 (source: NCBI BLink).
c43263.graph_c0	C1	0.000443894	0.192	-2.314	down	PREDICTED: probable 6-phosphogluconolactonase 2 [Elaeis guineensis]	6-phosphogluconolactonase 1	6-phosphogluconolactonase 1
c36804.graph_c0	C1	0.000587408	0.19	-2.341	down	PREDICTED: uncharacterized protein LOC103708766 [Phoenix dactylifera]	Lactoylglutathione lyase / glyoxalase I family protein	Lactoylglutathione lyase / glyoxalase I family protein
c43061.graph_c0	C1	1.18e-05	0.19	-2.346	down	PREDICTED: galactomannan galactosyltransferase 1-like [Musa acuminata subsp. malaccensis]	Galactosyl transferase GMA12/MNN10 family protein	Galactosyl transferase GMA12/MNN10 family protein
c35827.graph_c0	C1	0.00506832	0.188	-2.347	down	PREDICTED: uncharacterized protein LOC104896480 [Beta vulgaris subsp. vulgaris]	RNA-directed DNA polymerase (reverse transcriptase)-related family protein	RNA-directed DNA polymerase (reverse transcriptase)-related family protein
c34769.graph_c0	C1	7.42e-06	0.185	-2.377	down	PREDICTED: uncharacterized protein LOC103413096 [Malus domestica]	Gag-Pol-related retrotransposon family protein	Gag-Pol-related retrotransposon family protein
c35764.graph_c0	C1	7.67e-06	0.183	-2.386	down	PREDICTED: uncharacterized protein LOC103645593 [Zea mays]	unknown protein; BEST Arabidopsis thaliana protein match is: unknown protein (TAIR:AT5G65925.1); Has 23 Blast hits to 23 proteins in 7 species: Archae - 0; Bacteria - 0; Metazoa - 0; Fungi - 0; Plants - 23; Viruses - 0; Other Eukaryotes - 0 (source: NCBI BLink).	unknown protein; BEST Arabidopsis thaliana protein match is: unknown protein (TAIR:AT5G65925.1); Has 23 Blast hits to 23 proteins in 7 species: Archae - 0; Bacteria - 0; Metazoa - 0; Fungi - 0; Plants - 23; Viruses - 0; Other Eukaryotes - 0 (source: NCBI BLink).
c32329.graph_c0	C1	0.00423258	0.182	-2.382	down	PREDICTED: uncharacterized protein LOC103976174 isoform X1 [Musa acuminata subsp. malaccensis]	unknown protein; Has 4906 Blast hits to 2903 proteins in 334 species: Archae - 5; Bacteria - 381; Metazoa - 1639; Fungi - 509; Plants - 244; Viruses - 5; Other Eukaryotes - 2123 (source: NCBI BLink).	unknown protein; Has 4906 Blast hits to 2903 proteins in 334 species: Archae - 5; Bacteria - 381; Metazoa - 1639; Fungi - 509; Plants - 244; Viruses - 5; Other Eukaryotes - 2123 (source: NCBI BLink).
c38530.graph_c0	C1	0.00247045	0.182	-2.373	down	PREDICTED: uncharacterized protein LOC105061261 [Elaeis guineensis]	unknown protein; Has 2862 Blast hits to 2331 proteins in 349 species: Archae - 6; Bacteria - 408; Metazoa - 833; Fungi - 223; Plants - 134; Viruses - 7; Other Eukaryotes - 1251 (source: NCBI BLink).	unknown protein; Has 2862 Blast hits to 2331 proteins in 349 species: Archae - 6; Bacteria - 408; Metazoa - 833; Fungi - 223; Plants - 134; Viruses - 7; Other Eukaryotes - 1251 (source: NCBI BLink).
c34862.graph_c0	C1	7.81e-06	0.181	-2.387	down	PREDICTED: uncharacterized protein LOC103710721 [Phoenix dactylifera]	Protein of unknown function, DUF599	Protein of unknown function, DUF599
c36801.graph_c0	C1	0.00140395	0.18	-2.407	down	PREDICTED: uncharacterized protein LOC103984638 [Musa acuminata subsp. malaccensis]	peptidoglycan-binding LysM domain-containing protein	peptidoglycan-binding LysM domain-containing protein
c42491.graph_c0	C1	1.39e-06	0.179	-2.417	down	PREDICTED: E3 ubiquitin-protein ligase ATL42-like [Phoenix dactylifera]	RING/U-box superfamily protein	RING/U-box superfamily protein
c38787.graph_c0	C1	5.53e-06	0.179	-2.429	down	PREDICTED: F-box/kelch-repeat protein At1g23390 [Elaeis guineensis]	Kelch repeat-containing F-box family protein	Kelch repeat-containing F-box family protein
c39857.graph_c0	C1	1.68e-06	0.179	-2.428	down	PREDICTED: uncharacterized protein At5g39865-like [Phoenix dactylifera]	Glutaredoxin family protein	Glutaredoxin family protein
c47396.graph_c0	C1	4.68e-06	0.177	-2.44	down	PREDICTED: tetrahydrocannabinolic acid synthase, partial [Phoenix dactylifera]	FAD-binding Berberine family protein	FAD-binding Berberine family protein
c43357.graph_c0	C1	3.64e-07	0.173	-2.487	down	PREDICTED: abscisic acid 8&apos;-hydroxylase 1-like [Musa acuminata subsp. malaccensis]	cytochrome P450, family 707, subfamily A, polypeptide 1	cytochrome P450, family 707, subfamily A, polypeptide 1
c25765.graph_c0	C1	0.00856615	0.171	-2.466	down	PREDICTED: uncharacterized protein LOC103993672 [Musa acuminata subsp. malaccensis]	Hypoxia-responsive family protein	Hypoxia-responsive family protein
c30872.graph_c0	C1	8.8e-07	0.17	-2.511	down	hypothetical protein AP2_E11.1 [Arabidopsis lyrata subsp. petraea]	DNA/RNA polymerases superfamily protein	DNA/RNA polymerases superfamily protein
c45419.graph_c0	C1	3.81e-07	0.169	-2.498	down	PREDICTED: putative glutamine amidotransferase PB2B2.05 isoform X1 [Elaeis guineensis]	Class I glutamine amidotransferase-like superfamily protein	Class I glutamine amidotransferase-like superfamily protein
c36251.graph_c0	C1	2.19e-06	0.167	-2.522	down	PREDICTED: small heat shock protein, chloroplastic-like [Musa acuminata subsp. malaccensis]	heat shock protein 21	heat shock protein 21
c35364.graph_c0	C1	1.7e-06	0.166	-2.536	down	PREDICTED: L-type lectin-domain containing receptor kinase IV.1-like [Elaeis guineensis]	Concanavalin A-like lectin protein kinase family protein	Concanavalin A-like lectin protein kinase family protein
c34965.graph_c0	C1	0.000326741	0.166	-2.513	down	PREDICTED: uncharacterized protein LOC104595815 [Nelumbo nucifera]	Uncharacterised protein family (UPF0114)	Uncharacterised protein family (UPF0114)
c33668.graph_c0	C1	1.96e-06	0.165	-2.542	down	contains similarity to proteases [Arabidopsis thaliana]	CONTAINS InterPro DOMAIN/s: Retrotransposon gag protein (InterPro:IPR005162); BEST Arabidopsis thaliana protein match is: unknown protein (TAIR:AT1G34070.1); Has 1807 Blast hits to 1807 proteins in 277 species: Archae - 0; Bacteria - 0; Metazoa - 736; Fungi - 347; Plants - 385; Viruses - 0; Other Eukaryotes - 339 (source: NCBI BLink).	CONTAINS InterPro DOMAIN/s: Retrotransposon gag protein (InterPro:IPR005162); BEST Arabidopsis thaliana protein match is: unknown protein (TAIR:AT1G34070.1); Has 1807 Blast hits to 1807 proteins in 277 species: Archae - 0; Bacteria - 0; Metazoa - 736; Fungi - 347; Plants - 385; Viruses - 0; Other Eukaryotes - 339 (source: NCBI BLink).
c39358.graph_c0	C1	0.00018488	0.164	-2.547	down	PREDICTED: anthranilate O-methyltransferase 1-like [Elaeis guineensis]	S-adenosyl-L-methionine-dependent methyltransferases superfamily protein	S-adenosyl-L-methionine-dependent methyltransferases superfamily protein
c43176.graph_c0	C1	3.81e-07	0.162	-2.555	down	PREDICTED: probable WRKY transcription factor 70 [Phoenix dactylifera]	WRKY DNA-binding protein 70	WRKY DNA-binding protein 70
c32369.graph_c0	C1	2.44e-06	0.161	-2.579	down	PREDICTED: RING-H2 finger protein ATL16-like [Elaeis guineensis]	RING/U-box superfamily protein	RING/U-box superfamily protein
c38833.graph_c0	C1	1.7e-06	0.16	-2.581	down	PREDICTED: uncharacterized protein LOC103975681 [Musa acuminata subsp. malaccensis]	unknown protein; FUNCTIONS IN: molecular_function unknown; INVOLVED IN: response to karrikin; LOCATED IN: endomembrane system; EXPRESSED IN: 23 plant structures; EXPRESSED DURING: 14 growth stages; BEST Arabidopsis thaliana protein match is: unknown protein (TAIR:AT2G35850.1); Has 34 Blast hits to 34 proteins in 10 species: Archae - 0; Bacteria - 0; Metazoa - 0; Fungi - 0; Plants - 34; Viruses - …	unknown protein; FUNCTIONS IN: molecular_function unknown; INVOLVED IN: response to karrikin; LOCATED IN: endomembrane system; EXPRESSED IN: 23 plant structures; EXPRESSED DURING: 14 growth stages; BEST Arabidopsis thaliana protein match is: unknown protein (TAIR:AT2G35850.1); Has 34 Blast hits to 34 proteins in 10 species: Archae - 0; Bacteria - 0; Metazoa - 0; Fungi - 0; Plants - 34; Viruses - …
c35753.graph_c0	C1	1.41e-06	0.158	-2.593	down	PREDICTED: zinc-finger homeodomain protein 2-like [Elaeis guineensis]	homeobox protein 22	homeobox protein 22
c36168.graph_c0	C1	1.76e-06	0.158	-2.598	down	PREDICTED: cationic peroxidase 1-like [Elaeis guineensis]	Peroxidase superfamily protein	Peroxidase superfamily protein
c39410.graph_c0	C1	0.000281161	0.156	-2.627	down	PREDICTED: uncharacterized protein LOC103716909 isoform X2 [Phoenix dactylifera]	alpha/beta-Hydrolases superfamily protein	alpha/beta-Hydrolases superfamily protein
c48463.graph_c1	C1	9.08e-05	0.155	-2.623	down	PREDICTED: uncharacterized protein LOC105034272 [Elaeis guineensis]	Pyridoxal phosphate (PLP)-dependent transferases superfamily protein	Pyridoxal phosphate (PLP)-dependent transferases superfamily protein
c42520.graph_c0	C1	4.55e-07	0.155	-2.636	down	PREDICTED: uncharacterized protein LOC103697582 [Phoenix dactylifera]	FUNCTIONS IN: molecular_function unknown; INVOLVED IN: biological_process unknown; LOCATED IN: chloroplast; BEST Arabidopsis thaliana protein match is: Late embryogenesis abundant (LEA) hydroxyproline-rich glycoprotein family (TAIR:AT4G26490.1); Has 1807 Blast hits to 1807 proteins in 277 species: Archae - 0; Bacteria - 0; Metazoa - 736; Fungi - 347; Plants - 385; Viruses - 0; Other Eukaryotes - …	FUNCTIONS IN: molecular_function unknown; INVOLVED IN: biological_process unknown; LOCATED IN: chloroplast; BEST Arabidopsis thaliana protein match is: Late embryogenesis abundant (LEA) hydroxyproline-rich glycoprotein family (TAIR:AT4G26490.1); Has 1807 Blast hits to 1807 proteins in 277 species: Archae - 0; Bacteria - 0; Metazoa - 736; Fungi - 347; Plants - 385; Viruses - 0; Other Eukaryotes - …
c41520.graph_c0	C1	9.94e-07	0.152	-2.646	down	PREDICTED: RING-H2 finger protein ATL16-like [Elaeis guineensis]	RING/U-box superfamily protein	RING/U-box superfamily protein
c34503.graph_c0	C1	2.21e-05	0.152	-2.671	down	PREDICTED: uncharacterized protein LOC105048538 [Elaeis guineensis]	unknown protein; BEST Arabidopsis thaliana protein match is: unknown protein (TAIR:AT4G34560.1); Has 1807 Blast hits to 1807 proteins in 277 species: Archae - 0; Bacteria - 0; Metazoa - 736; Fungi - 347; Plants - 385; Viruses - 0; Other Eukaryotes - 339 (source: NCBI BLink).	unknown protein; BEST Arabidopsis thaliana protein match is: unknown protein (TAIR:AT4G34560.1); Has 1807 Blast hits to 1807 proteins in 277 species: Archae - 0; Bacteria - 0; Metazoa - 736; Fungi - 347; Plants - 385; Viruses - 0; Other Eukaryotes - 339 (source: NCBI BLink).
c43969.graph_c0	C1	3.03e-05	0.151	-2.678	down	Uncharacterized protein TCM_042327 [Theobroma cacao]	Leucine-rich repeat (LRR) family protein	Leucine-rich repeat (LRR) family protein
c44282.graph_c0	C1	0.000711868	0.151	-2.679	down	hypothetical protein VITISV_025352 [Vitis vinifera]	Gag-Pol-related retrotransposon family protein	Gag-Pol-related retrotransposon family protein
c26371.graph_c0	C1	4.37e-07	0.151	-2.663	down	PREDICTED: LOW QUALITY PROTEIN: uncharacterized protein LOC103723366 [Phoenix dactylifera]	DNA/RNA polymerases superfamily protein	DNA/RNA polymerases superfamily protein
c31183.graph_c0	C1	2.18e-07	0.146	-2.728	down	PREDICTED: uncharacterized protein LOC105053895 [Elaeis guineensis]	unknown protein; BEST Arabidopsis thaliana protein match is: unknown protein (TAIR:AT2G44600.1); Has 60 Blast hits to 60 proteins in 12 species: Archae - 0; Bacteria - 0; Metazoa - 8; Fungi - 0; Plants - 51; Viruses - 0; Other Eukaryotes - 1 (source: NCBI BLink).	unknown protein; BEST Arabidopsis thaliana protein match is: unknown protein (TAIR:AT2G44600.1); Has 60 Blast hits to 60 proteins in 12 species: Archae - 0; Bacteria - 0; Metazoa - 8; Fungi - 0; Plants - 51; Viruses - 0; Other Eukaryotes - 1 (source: NCBI BLink).
c50167.graph_c0	C1	3.96e-07	0.143	-2.757	down	Putative late blight resistance R1B-23 [Gossypium arboreum]	Heavy metal transport/detoxification superfamily protein	Heavy metal transport/detoxification superfamily protein
c34449.graph_c0	C1	0.000462897	0.142	-2.736	down	PREDICTED: uncharacterized protein DDB_G0271670-like [Glycine max]	unknown protein; BEST Arabidopsis thaliana protein match is: unknown protein (TAIR:AT3G06868.1); Has 30201 Blast hits to 17322 proteins in 780 species: Archae - 12; Bacteria - 1396; Metazoa - 17338; Fungi - 3422; Plants - 5037; Viruses - 0; Other Eukaryotes - 2996 (source: NCBI BLink).	unknown protein; BEST Arabidopsis thaliana protein match is: unknown protein (TAIR:AT3G06868.1); Has 30201 Blast hits to 17322 proteins in 780 species: Archae - 12; Bacteria - 1396; Metazoa - 17338; Fungi - 3422; Plants - 5037; Viruses - 0; Other Eukaryotes - 2996 (source: NCBI BLink).
c39260.graph_c0	C1	1.94e-07	0.135	-2.823	down	PREDICTED: ethylene-responsive transcription factor ERF061-like [Elaeis guineensis]	Integrase-type DNA-binding superfamily protein	Integrase-type DNA-binding superfamily protein
c37678.graph_c0	C1	1.94e-07	0.134	-2.857	down	PREDICTED: ethylene-responsive transcription factor CRF2-like [Elaeis guineensis]	cytokinin response factor 2	cytokinin response factor 2
c36080.graph_c0	C1	5.03e-05	0.134	-2.827	down	PREDICTED: probable L-type lectin-domain containing receptor kinase S.5 [Musa acuminata subsp. malaccensis]	Concanavalin A-like lectin protein kinase family protein	Concanavalin A-like lectin protein kinase family protein
c46145.graph_c0	C1	1.35e-07	0.132	-2.866	down	PREDICTED: glucan endo-1,3-beta-glucosidase 14-like isoform X1 [Phoenix dactylifera]	Glycosyl hydrolase superfamily protein	Glycosyl hydrolase superfamily protein
c26930.graph_c0	C1	1.51e-07	0.131	-2.861	down	PREDICTED: uncharacterized protein LOC105048538 [Elaeis guineensis]	unknown protein; BEST Arabidopsis thaliana protein match is: unknown protein (TAIR:AT4G34560.1); Has 1807 Blast hits to 1807 proteins in 277 species: Archae - 0; Bacteria - 0; Metazoa - 736; Fungi - 347; Plants - 385; Viruses - 0; Other Eukaryotes - 339 (source: NCBI BLink).	unknown protein; BEST Arabidopsis thaliana protein match is: unknown protein (TAIR:AT4G34560.1); Has 1807 Blast hits to 1807 proteins in 277 species: Archae - 0; Bacteria - 0; Metazoa - 736; Fungi - 347; Plants - 385; Viruses - 0; Other Eukaryotes - 339 (source: NCBI BLink).
c33094.graph_c0	C1	1.43e-05	0.131	-2.855	down	PREDICTED: myb-related protein Zm1-like [Elaeis guineensis]	myb domain protein 58	myb domain protein 58
c13071.graph_c0	C1	1.52e-08	0.125	-2.913	down	PREDICTED: uncharacterized protein LOC104898410 [Beta vulgaris subsp. vulgaris]	cysteine-rich RLK (RECEPTOR-like protein kinase) 8	cysteine-rich RLK (RECEPTOR-like protein kinase) 8
c39563.graph_c0	C1	8.08e-08	0.125	-2.94	down	hypothetical protein SORBIDRAFT_03g027495 [Sorghum bicolor]	cysteine-rich RLK (RECEPTOR-like protein kinase) 8	cysteine-rich RLK (RECEPTOR-like protein kinase) 8
c45856.graph_c0	C1	8.12e-08	0.125	-2.953	down	PREDICTED: probable polyamine transporter At1g31830 [Phoenix dactylifera]	Amino acid permease family protein	Amino acid permease family protein
c44372.graph_c0	C1	5.55e-08	0.123	-2.985	down	PREDICTED: uncharacterized protein LOC105042790 [Elaeis guineensis]	Protein of unknown function (DUF761)	Protein of unknown function (DUF761)
c36219.graph_c0	C1	5.81e-08	0.122	-2.988	down	PREDICTED: uncharacterized protein LOC105047520 [Elaeis guineensis]	Late embryogenesis abundant (LEA) hydroxyproline-rich glycoprotein family	Late embryogenesis abundant (LEA) hydroxyproline-rich glycoprotein family
c42703.graph_c0	C1	0.00124432	0.12	-3.008	down	PREDICTED: uncharacterized protein LOC105054783 [Elaeis guineensis]	unknown protein; BEST Arabidopsis thaliana protein match is: unknown protein (TAIR:AT1G12380.1); Has 351 Blast hits to 343 proteins in 42 species: Archae - 2; Bacteria - 0; Metazoa - 27; Fungi - 5; Plants - 299; Viruses - 0; Other Eukaryotes - 18 (source: NCBI BLink).	unknown protein; BEST Arabidopsis thaliana protein match is: unknown protein (TAIR:AT1G12380.1); Has 351 Blast hits to 343 proteins in 42 species: Archae - 2; Bacteria - 0; Metazoa - 27; Fungi - 5; Plants - 299; Viruses - 0; Other Eukaryotes - 18 (source: NCBI BLink).
c26157.graph_c0	C1	1.83e-08	0.117	-3.021	down	DNA binding protein, putative [Ricinus communis]	AT-hook motif nuclear-localized protein 20	AT-hook motif nuclear-localized protein 20
c41960.graph_c0	C1	3.77e-07	0.115	-3.03	down	PREDICTED: receptor-like serine/threonine-protein kinase SD1-8 isoform X4 [Elaeis guineensis]	receptor kinase 3	receptor kinase 3
c40886.graph_c0	C1	2.81e-09	0.108	-3.173	down	PREDICTED: metalloendoproteinase 1 [Musa acuminata subsp. malaccensis]	matrix metalloproteinase	matrix metalloproteinase
c40401.graph_c0	C1	9.29e-09	0.105	-3.204	down	PREDICTED: uncharacterized protein LOC101220238, partial [Cucumis sativus]	zinc ion binding;nucleic acid binding	zinc ion binding;nucleic acid binding
c36074.graph_c0	C1	1.03e-08	0.105	-3.193	down	PREDICTED: cysteine-rich receptor-like protein kinase 10 [Elaeis guineensis]	cysteine-rich RLK (RECEPTOR-like protein kinase) 10	cysteine-rich RLK (RECEPTOR-like protein kinase) 10
c35960.graph_c0	C1	7.73e-08	0.103	-3.216	down	PREDICTED: heptahelical transmembrane protein 4-like [Elaeis guineensis]	heptahelical protein 4	heptahelical protein 4
c37310.graph_c0	C1	4.48e-09	0.101	-3.255	down	PREDICTED: ethylene-responsive transcription factor 1B-like [Musa acuminata subsp. malaccensis]	ethylene response factor 1	ethylene response factor 1
c29400.graph_c0	C1	0.00400541	0.096	-3.347	down	Uncharacterized protein TCM_011923 [Theobroma cacao]	Ribonuclease H-like superfamily protein	Ribonuclease H-like superfamily protein
c38804.graph_c0	C1	1.86e-09	0.093	-3.374	down	PREDICTED: late embryogenesis abundant protein D-113 [Phoenix dactylifera]	Late embryogenesis abundant protein, group 1 protein	Late embryogenesis abundant protein, group 1 protein
c37554.graph_c0	C1	0.000230331	0.09	-3.446	down	PREDICTED: target of Myb protein 1-like isoform X2 [Phoenix dactylifera]	ENTH/VHS/GAT family protein	ENTH/VHS/GAT family protein
c33920.graph_c0	C1	1.44e-09	0.085	-3.498	down	PREDICTED: uncharacterized protein LOC103701423 [Phoenix dactylifera]	unknown protein; FUNCTIONS IN: molecular_function unknown; INVOLVED IN: N-terminal protein myristoylation; LOCATED IN: cellular_component unknown; EXPRESSED IN: 7 plant structures; EXPRESSED DURING: petal differentiation and expansion stage; BEST Arabidopsis thaliana protein match is: unknown protein (TAIR:AT4G37240.1); Has 243 Blast hits to 243 proteins in 15 species: Archae - 0; Bacteria - 0; M…	unknown protein; FUNCTIONS IN: molecular_function unknown; INVOLVED IN: N-terminal protein myristoylation; LOCATED IN: cellular_component unknown; EXPRESSED IN: 7 plant structures; EXPRESSED DURING: petal differentiation and expansion stage; BEST Arabidopsis thaliana protein match is: unknown protein (TAIR:AT4G37240.1); Has 243 Blast hits to 243 proteins in 15 species: Archae - 0; Bacteria - 0; M…
c35821.graph_c0	C1	0.00012774	0.084	-3.506	down	PREDICTED: heat stress transcription factor B-2b-like [Phoenix dactylifera]	winged-helix DNA-binding transcription factor family protein	winged-helix DNA-binding transcription factor family protein
c30661.graph_c0	C1	6.32e-10	0.083	-3.542	down	PREDICTED: putative NAC domain-containing protein 94 [Elaeis guineensis]	NAC domain containing protein 36	NAC domain containing protein 36
c38273.graph_c0	C1	2.19e-10	0.083	-3.566	down	PREDICTED: E3 ubiquitin-protein ligase PUB23-like [Elaeis guineensis]	plant U-box 23	plant U-box 23
c42410.graph_c0	C1	1.79e-05	0.082	-3.548	down	PREDICTED: uncharacterized protein LOC105046335 [Elaeis guineensis]	UDP-Glycosyltransferase superfamily protein	UDP-Glycosyltransferase superfamily protein
c35484.graph_c0	C1	6.52e-05	0.076	-3.679	down	PREDICTED: cell number regulator 10-like isoform X1 [Elaeis guineensis]	PLANT CADMIUM RESISTANCE 2	PLANT CADMIUM RESISTANCE 2
c13880.graph_c0	C1	2.24e-07	0.074	-3.688	down	Strong similarity to gi|3600044 T12H20.12 protease homolog from Arabidopsis thaliana BAC gb|AF080119 and is a member of the reverse transcriptase family PF|00078 [Arabidopsis thaliana]	DNA/RNA polymerases superfamily protein	DNA/RNA polymerases superfamily protein
c38899.graph_c0	C1	1.51e-06	0.074	-3.69	down	PREDICTED: uncharacterized protein LOC103699695 [Phoenix dactylifera]	CONTAINS InterPro DOMAIN/s: Retrotransposon gag protein (InterPro:IPR005162); BEST Arabidopsis thaliana protein match is: unknown protein (TAIR:AT1G34070.1); Has 1807 Blast hits to 1807 proteins in 277 species: Archae - 0; Bacteria - 0; Metazoa - 736; Fungi - 347; Plants - 385; Viruses - 0; Other Eukaryotes - 339 (source: NCBI BLink).	CONTAINS InterPro DOMAIN/s: Retrotransposon gag protein (InterPro:IPR005162); BEST Arabidopsis thaliana protein match is: unknown protein (TAIR:AT1G34070.1); Has 1807 Blast hits to 1807 proteins in 277 species: Archae - 0; Bacteria - 0; Metazoa - 736; Fungi - 347; Plants - 385; Viruses - 0; Other Eukaryotes - 339 (source: NCBI BLink).
c40995.graph_c0	C1	5.27e-12	0.07	-3.806	down	PREDICTED: U-box domain-containing protein 21-like [Elaeis guineensis]	ARM repeat superfamily protein	ARM repeat superfamily protein
c33838.graph_c0	C1	0.000168901	0.06	-3.999	down	PREDICTED: uncharacterized protein LOC105061108 [Elaeis guineensis]	zinc ion binding;nucleic acid binding	zinc ion binding;nucleic acid binding
c41950.graph_c0	C1	3.42e-06	0.056	-4.118	down	PREDICTED: cytochrome P450 710A1-like [Phoenix dactylifera]	cytochrome P450, family 710, subfamily A, polypeptide 1	cytochrome P450, family 710, subfamily A, polypeptide 1
c41119.graph_c0	C1	1.61e-11	0.055	-4.14	down	PREDICTED: probable sulfate transporter 3.4 isoform X1 [Elaeis guineensis]	sulfate transporter 3;4	sulfate transporter 3;4
c37992.graph_c0	C1	5.28e-13	0.05	-4.28	down	PREDICTED: uncharacterized protein LOC103979211 [Musa acuminata subsp. malaccensis]	unknown protein; FUNCTIONS IN: molecular_function unknown; INVOLVED IN: biological_process unknown; LOCATED IN: mitochondrion; EXPRESSED IN: 7 plant structures; EXPRESSED DURING: 4 anthesis, C globular stage, petal differentiation and expansion stage; Has 106 Blast hits to 103 proteins in 21 species: Archae - 0; Bacteria - 5; Metazoa - 0; Fungi - 4; Plants - 87; Viruses - 0; Other Eukaryotes - 10…	unknown protein; FUNCTIONS IN: molecular_function unknown; INVOLVED IN: biological_process unknown; LOCATED IN: mitochondrion; EXPRESSED IN: 7 plant structures; EXPRESSED DURING: 4 anthesis, C globular stage, petal differentiation and expansion stage; Has 106 Blast hits to 103 proteins in 21 species: Archae - 0; Bacteria - 5; Metazoa - 0; Fungi - 4; Plants - 87; Viruses - 0; Other Eukaryotes - 10…
c35950.graph_c0	C1	3.73e-14	0.032	-4.908	down	PREDICTED: transcription factor JUNGBRUNNEN 1-like [Elaeis guineensis]	NAC domain containing protein 42	NAC domain containing protein 42
c32823.graph_c0	C1	5.04e-15	0.029	-5.047	down	PREDICTED: ethylene-responsive transcription factor ABR1 [Elaeis guineensis]	ethylene response factor 110	ethylene response factor 110
c42812.graph_c0	C1	2.91e-09	0.024	-5.327	down	PREDICTED: metalloendoproteinase 1 [Musa acuminata subsp. malaccensis]	Matrixin family protein	Matrixin family protein
c32897.graph_c0	C1	4.53e-07	0.018	-5.78	down	PREDICTED: uncharacterized protein LOC105039691 [Elaeis guineensis]	VQ motif-containing protein	VQ motif-containing protein
c34623.graph_c0	C1	5.1e-10	0.016	-5.966	down	PREDICTED: uncharacterized protein LOC103970450 [Musa acuminata subsp. malaccensis]	unknown protein; FUNCTIONS IN: molecular_function unknown; INVOLVED IN: N-terminal protein myristoylation; LOCATED IN: cellular_component unknown; EXPRESSED IN: root; Has 132 Blast hits to 132 proteins in 12 species: Archae - 0; Bacteria - 0; Metazoa - 0; Fungi - 0; Plants - 132; Viruses - 0; Other Eukaryotes - 0 (source: NCBI BLink).	unknown protein; FUNCTIONS IN: molecular_function unknown; INVOLVED IN: N-terminal protein myristoylation; LOCATED IN: cellular_component unknown; EXPRESSED IN: root; Has 132 Blast hits to 132 proteins in 12 species: Archae - 0; Bacteria - 0; Metazoa - 0; Fungi - 0; Plants - 132; Viruses - 0; Other Eukaryotes - 0 (source: NCBI BLink).
c36320.graph_c0	C1	3.2e-17	0.01	-6.542	down	PREDICTED: glutathione transferase GST 23-like [Elaeis guineensis]	glutathione S-transferase tau 7	glutathione S-transferase tau 7
c41905.graph_c0	C1	1.83e-07	0.008	-6.993	down	PREDICTED: aspartic proteinase CDR1-like [Elaeis guineensis]	Eukaryotic aspartyl protease family protein	Eukaryotic aspartyl protease family protein
c17538.graph_c0	C1	1.9e-05	0.004	-8.093	down	PREDICTED: EID1-like F-box protein 3 [Elaeis guineensis]	EID1-like 3	EID1-like 3
c30609.graph_c0	C2	0.00766867	0.48	-1.00087	down	PREDICTED: uncharacterized protein LOC103713891 [Phoenix dactylifera]	DNA-binding bromodomain-containing protein	DNA-binding bromodomain-containing protein
c46735.graph_c0	C2	0.00177044	0.476	-1.00554	down	PREDICTED: uncharacterized protein LOC105056020 [Elaeis guineensis]	Plant protein of unknown function (DUF863)	Plant protein of unknown function (DUF863)
c43626.graph_c0	C2	0.00035496	0.473	-1.02321	down	PREDICTED: uncharacterized protein LOC105033060 [Elaeis guineensis]	ARM repeat superfamily protein	ARM repeat superfamily protein
c41543.graph_c0	C2	0.000673137	0.473	-1.0192	down	PREDICTED: protein FAR1-RELATED SEQUENCE 6-like [Phoenix dactylifera]	FAR1-related sequence 6	FAR1-related sequence 6
c49500.graph_c0	C2	0.00542272	0.471	-1.03276	down	PREDICTED: probable LRR receptor-like serine/threonine-protein kinase At1g56140 [Phoenix dactylifera]	Leucine-rich repeat transmembrane protein kinase	Leucine-rich repeat transmembrane protein kinase
c41176.graph_c0	C2	0.00169991	0.47	-1.03267	down	PREDICTED: 3&apos;-N-debenzoyl-2&apos;-deoxytaxol N-benzoyltransferase-like [Phoenix dactylifera]	HXXXD-type acyl-transferase family protein	HXXXD-type acyl-transferase family protein
c34349.graph_c0	C2	0.00995019	0.47	-1.02436	down	PREDICTED: dnaJ homolog subfamily C member 2 [Elaeis guineensis]	Duplicated homeodomain-like superfamily protein	Duplicated homeodomain-like superfamily protein
c46139.graph_c0	C2	0.00865067	0.469	-1.03498	down	PREDICTED: DNA-directed RNA polymerase III subunit RPC8 isoform X3 [Elaeis guineensis]	RNA polymerase Rpb7 N-terminal domain-containing protein	RNA polymerase Rpb7 N-terminal domain-containing protein
c40457.graph_c0	C2	0.00715946	0.469	-1.03171	down	PREDICTED: uncharacterized protein At1g66480-like [Elaeis guineensis]	BEST Arabidopsis thaliana protein match is: plastid movement impaired 2 (TAIR:AT1G66480.1); Has 1807 Blast hits to 1807 proteins in 277 species: Archae - 0; Bacteria - 0; Metazoa - 736; Fungi - 347; Plants - 385; Viruses - 0; Other Eukaryotes - 339 (source: NCBI BLink).	BEST Arabidopsis thaliana protein match is: plastid movement impaired 2 (TAIR:AT1G66480.1); Has 1807 Blast hits to 1807 proteins in 277 species: Archae - 0; Bacteria - 0; Metazoa - 736; Fungi - 347; Plants - 385; Viruses - 0; Other Eukaryotes - 339 (source: NCBI BLink).
c47607.graph_c0	C2	0.000461237	0.467	-1.04377	down	PREDICTED: probable receptor-like serine/threonine-protein kinase At5g57670 [Elaeis guineensis]	Protein kinase protein with adenine nucleotide alpha hydrolases-like domain	Protein kinase protein with adenine nucleotide alpha hydrolases-like domain
c48094.graph_c0	C2	0.00280819	0.467	-1.03725	down	PREDICTED: LOW QUALITY PROTEIN: uncharacterized protein LOC103710984 [Phoenix dactylifera]	unknown protein; Has 35333 Blast hits to 34131 proteins in 2444 species: Archae - 798; Bacteria - 22429; Metazoa - 974; Fungi - 991; Plants - 531; Viruses - 0; Other Eukaryotes - 9610 (source: NCBI BLink).	unknown protein; Has 35333 Blast hits to 34131 proteins in 2444 species: Archae - 798; Bacteria - 22429; Metazoa - 974; Fungi - 991; Plants - 531; Viruses - 0; Other Eukaryotes - 9610 (source: NCBI BLink).
c46963.graph_c0	C2	0.000508488	0.466	-1.03808	down	PREDICTED: zinc finger A20 and AN1 domain-containing stress-associated protein 6-like [Musa acuminata subsp. malaccensis]	A20/AN1-like zinc finger family protein	A20/AN1-like zinc finger family protein
c39075.graph_c0	C2	0.00267709	0.465	-1.04577	down	Uncharacterized protein TCM_033752 [Theobroma cacao]	DNAse I-like superfamily protein	DNAse I-like superfamily protein
c41342.graph_c0	C2	0.00104159	0.463	-1.04793	down	PREDICTED: protein ZINC INDUCED FACILITATOR-LIKE 1-like isoform X1 [Phoenix dactylifera]	zinc induced facilitator-like 1	zinc induced facilitator-like 1
c37361.graph_c0	C2	0.0062172	0.462	-1.05879	down	PREDICTED: zinc transporter 4 [Elaeis guineensis]	zinc transporter 1 precursor	zinc transporter 1 precursor
c46863.graph_c1	C2	0.00414272	0.459	-1.06311	down	PREDICTED: uncharacterized protein LOC103722385 [Phoenix dactylifera]	CONTAINS InterPro DOMAIN/s: WLM (InterPro:IPR013536), PUB domain (InterPro:IPR018997), PUG domain (InterPro:IPR006567); BEST Arabidopsis thaliana protein match is: zinc ion binding (TAIR:AT1G55915.1); Has 30201 Blast hits to 17322 proteins in 780 species: Archae - 12; Bacteria - 1396; Metazoa - 17338; Fungi - 3422; Plants - 5037; Viruses - 0; Other Eukaryotes - 2996 (source: NCBI BLink).	CONTAINS InterPro DOMAIN/s: WLM (InterPro:IPR013536), PUB domain (InterPro:IPR018997), PUG domain (InterPro:IPR006567); BEST Arabidopsis thaliana protein match is: zinc ion binding (TAIR:AT1G55915.1); Has 30201 Blast hits to 17322 proteins in 780 species: Archae - 12; Bacteria - 1396; Metazoa - 17338; Fungi - 3422; Plants - 5037; Viruses - 0; Other Eukaryotes - 2996 (source: NCBI BLink).
c47130.graph_c0	C2	0.00361538	0.458	-1.06958	down	hypothetical protein F383_17737 [Gossypium arboreum]	epsin N-terminal homology (ENTH) domain-containing protein / clathrin assembly protein-related	epsin N-terminal homology (ENTH) domain-containing protein / clathrin assembly protein-related
c41568.graph_c0	C2	0.000472031	0.455	-1.07461	down	PREDICTED: U3 small nucleolar RNA-associated protein 15 homolog [Phoenix dactylifera]	transducin family protein / WD-40 repeat family protein	transducin family protein / WD-40 repeat family protein
c47830.graph_c0	C2	7.55e-05	0.454	-1.07742	down	PREDICTED: LOW QUALITY PROTEIN: U-box domain-containing protein 17-like [Elaeis guineensis]	plant U-box 17	plant U-box 17
c49257.graph_c0	C2	0.00550827	0.454	-1.08939	down	PREDICTED: probable glycosyltransferase At5g03795 [Musa acuminata subsp. malaccensis]	Exostosin family protein	Exostosin family protein
c45087.graph_c0	C2	0.00677341	0.451	-1.08758	down	PREDICTED: zinc finger protein ZIC 2 [Musa acuminata subsp. malaccensis]	glycine-rich protein	glycine-rich protein
c49458.graph_c0	C2	0.000254649	0.447	-1.10469	down	PREDICTED: UPF0392 protein Os08g0121900 [Elaeis guineensis]	zinc finger (C3HC4-type RING finger) family protein	zinc finger (C3HC4-type RING finger) family protein
c38263.graph_c0	C2	0.00073294	0.446	-1.11308	down	PREDICTED: zinc finger CCCH domain-containing protein 30 [Elaeis guineensis]	Zinc finger C-x8-C-x5-C-x3-H type family protein	Zinc finger C-x8-C-x5-C-x3-H type family protein
c39432.graph_c0	C2	8.99e-05	0.446	-1.11256	down	PREDICTED: protein IQ-DOMAIN 32-like [Phoenix dactylifera]	IQ-domain 32	IQ-domain 32
c44186.graph_c0	C2	0.00273144	0.445	-1.0993	down	hypothetical protein CISIN_1g020099mg [Citrus sinensis]	ADC synthase superfamily protein	ADC synthase superfamily protein
c49695.graph_c0	C2	0.00156929	0.445	-1.11811	down	PREDICTED: uncharacterized protein At1g04910-like [Elaeis guineensis]	O-fucosyltransferase family protein	O-fucosyltransferase family protein
c48020.graph_c0	C2	0.000104706	0.445	-1.10764	down	PREDICTED: transcription factor LHW-like [Phoenix dactylifera]	transcription factor-related	transcription factor-related
c45878.graph_c0	C2	0.000433239	0.444	-1.1083	down	PREDICTED: tyrosine-protein kinase SRK3-like [Elaeis guineensis]	Protein kinase superfamily protein	Protein kinase superfamily protein
c43938.graph_c1	C2	0.00565324	0.441	-1.12082	down	PREDICTED: F-box/kelch-repeat protein SKIP11-like [Elaeis guineensis]	Galactose oxidase/kelch repeat superfamily protein	Galactose oxidase/kelch repeat superfamily protein
c41674.graph_c1	C2	0.00164014	0.439	-1.12959	down	PREDICTED: heterogeneous nuclear ribonucleoprotein 1-like [Phoenix dactylifera]	RNA-binding (RRM/RBD/RNP motifs) family protein	RNA-binding (RRM/RBD/RNP motifs) family protein
c39399.graph_c0	C2	0.00161985	0.438	-1.128	down	PREDICTED: uncharacterized protein LOC103998513 isoform X1 [Musa acuminata subsp. malaccensis]	unknown protein; Has 35333 Blast hits to 34131 proteins in 2444 species: Archae - 798; Bacteria - 22429; Metazoa - 974; Fungi - 991; Plants - 531; Viruses - 0; Other Eukaryotes - 9610 (source: NCBI BLink).	unknown protein; Has 35333 Blast hits to 34131 proteins in 2444 species: Archae - 798; Bacteria - 22429; Metazoa - 974; Fungi - 991; Plants - 531; Viruses - 0; Other Eukaryotes - 9610 (source: NCBI BLink).
c37544.graph_c0	C2	0.0018873	0.438	-1.13515	down	PREDICTED: uncharacterized protein LOC103712818 [Phoenix dactylifera]	Protein kinase superfamily protein	Protein kinase superfamily protein
c46251.graph_c0	C2	0.00626254	0.435	-1.14093	down	Subtilisin inhibitor 1, putative [Theobroma cacao]	Serine protease inhibitor, potato inhibitor I-type family protein	Serine protease inhibitor, potato inhibitor I-type family protein
c38747.graph_c0	C2	0.000784736	0.433	-1.14605	down	PREDICTED: putative serine/threonine-protein kinase [Elaeis guineensis]	Protein kinase superfamily protein	Protein kinase superfamily protein
c49531.graph_c0	C2	0.00034206	0.432	-1.15535	down	PREDICTED: probable methyltransferase PMT23 [Phoenix dactylifera]	S-adenosyl-L-methionine-dependent methyltransferases superfamily protein	S-adenosyl-L-methionine-dependent methyltransferases superfamily protein
c47624.graph_c0	C2	0.00459618	0.432	-1.16313	down	PREDICTED: LOW QUALITY PROTEIN: uncharacterized protein LOC104420520 [Eucalyptus grandis]	embryo sac development arrest 14	embryo sac development arrest 14
c40725.graph_c0	C2	0.00415441	0.429	-1.16932	down	PREDICTED: probable E3 ubiquitin-protein ligase XBOS33 [Phoenix dactylifera]	XB3 ortholog 2 in Arabidopsis thaliana	XB3 ortholog 2 in Arabidopsis thaliana
c47783.graph_c0	C2	5.89e-05	0.429	-1.16405	down	hypothetical protein ARALYDRAFT_488679 [Arabidopsis lyrata subsp. lyrata]	unknown protein; BEST Arabidopsis thaliana protein match is: unknown protein (TAIR:AT3G03870.2); Has 1807 Blast hits to 1807 proteins in 277 species: Archae - 0; Bacteria - 0; Metazoa - 736; Fungi - 347; Plants - 385; Viruses - 0; Other Eukaryotes - 339 (source: NCBI BLink).	unknown protein; BEST Arabidopsis thaliana protein match is: unknown protein (TAIR:AT3G03870.2); Has 1807 Blast hits to 1807 proteins in 277 species: Archae - 0; Bacteria - 0; Metazoa - 736; Fungi - 347; Plants - 385; Viruses - 0; Other Eukaryotes - 339 (source: NCBI BLink).
c41700.graph_c0	C2	0.0046879	0.426	-1.17413	down	PREDICTED: cinnamoyl-CoA reductase 1-like [Phoenix dactylifera]	NAD(P)-binding Rossmann-fold superfamily protein	NAD(P)-binding Rossmann-fold superfamily protein
c43309.graph_c0	C2	0.00329155	0.425	-1.17276	down	PREDICTED: peroxisomal nicotinamide adenine dinucleotide carrier [Musa acuminata subsp. malaccensis]	Mitochondrial substrate carrier family protein	Mitochondrial substrate carrier family protein
c46656.graph_c0	C2	0.00249138	0.425	-1.171	down	PREDICTED: LRR receptor-like serine/threonine-protein kinase GSO1 isoform X2 [Musa acuminata subsp. malaccensis]	receptor like protein 7	receptor like protein 7
c41333.graph_c0	C2	0.00114632	0.421	-1.18743	down	PREDICTED: protein IRX15-LIKE-like [Musa acuminata subsp. malaccensis]	Protein of unknown function (DUF579)	Protein of unknown function (DUF579)
c35972.graph_c0	C2	0.00109364	0.421	-1.19339	down	PREDICTED: uncharacterized protein LOC103719214 [Phoenix dactylifera]	Glycosyltransferase family 61 protein	Glycosyltransferase family 61 protein
c39191.graph_c0	C2	0.00878178	0.419	-1.19368	down	PREDICTED: uncharacterized protein LOC103706890 [Phoenix dactylifera]	Protein of unknown function (DUF688)	Protein of unknown function (DUF688)
c49045.graph_c0	C2	0.00216442	0.418	-1.20872	down	PREDICTED: ABC transporter B family member 11-like [Nelumbo nucifera]	P-glycoprotein 11	P-glycoprotein 11
c37866.graph_c0	C2	0.000837372	0.417	-1.20365	down	PREDICTED: uncharacterized protein LOC105032606 [Elaeis guineensis]	maternal effect embryo arrest 60	maternal effect embryo arrest 60
c20367.graph_c0	C2	5.63e-05	0.417	-1.20239	down	PREDICTED: arogenate dehydratase 3, chloroplastic-like [Phoenix dactylifera]	arogenate dehydratase 6	arogenate dehydratase 6
c43827.graph_c0	C2	0.000254649	0.414	-1.20948	down	PREDICTED: syntaxin-121-like [Elaeis guineensis]	syntaxin of plants 121	syntaxin of plants 121
c38884.graph_c0	C2	9.37e-05	0.412	-1.22041	down	PREDICTED: protein UPSTREAM OF FLC-like [Elaeis guineensis]	Domain of unknown function (DUF966)	Domain of unknown function (DUF966)
c45855.graph_c1	C2	5.54e-06	0.412	-1.22483	down	PREDICTED: G-type lectin S-receptor-like serine/threonine-protein kinase At5g35370 [Elaeis guineensis]	S-locus lectin protein kinase family protein	S-locus lectin protein kinase family protein
c50098.graph_c2	C2	8.69e-05	0.41	-1.22061	down	PREDICTED: probable LRR receptor-like serine/threonine-protein kinase At1g56130 [Elaeis guineensis]	Leucine-rich repeat transmembrane protein kinase	Leucine-rich repeat transmembrane protein kinase
c49254.graph_c0	C2	0.00113762	0.409	-1.23396	down	PREDICTED: uncharacterized protein LOC105060914 [Elaeis guineensis]	alpha/beta-Hydrolases superfamily protein	alpha/beta-Hydrolases superfamily protein
c44144.graph_c0	C2	0.000113471	0.409	-1.23161	down	PREDICTED: putative HVA22-like protein g [Elaeis guineensis]	HVA22-like protein J	HVA22-like protein J
c29807.graph_c0	C2	0.00169193	0.407	-1.23252	down	PREDICTED: uncharacterized protein LOC105057318 [Elaeis guineensis]	unknown protein; BEST Arabidopsis thaliana protein match is: unknown protein (TAIR:AT1G06475.1); Has 30201 Blast hits to 17322 proteins in 780 species: Archae - 12; Bacteria - 1396; Metazoa - 17338; Fungi - 3422; Plants - 5037; Viruses - 0; Other Eukaryotes - 2996 (source: NCBI BLink).	unknown protein; BEST Arabidopsis thaliana protein match is: unknown protein (TAIR:AT1G06475.1); Has 30201 Blast hits to 17322 proteins in 780 species: Archae - 12; Bacteria - 1396; Metazoa - 17338; Fungi - 3422; Plants - 5037; Viruses - 0; Other Eukaryotes - 2996 (source: NCBI BLink).
c47827.graph_c0	C2	3.36e-05	0.407	-1.24416	down	PREDICTED: cyclin-T1-4-like [Populus euphratica]	Cyclin family protein	Cyclin family protein
c38488.graph_c0	C2	0.000431841	0.407	-1.245	down	PREDICTED: uncharacterized protein LOC105134614 [Populus euphratica]	Encodes a protein involved in salt tolerance, names SIS (Salt Induced Serine rich).	Encodes a protein involved in salt tolerance, names SIS (Salt Induced Serine rich).
c45397.graph_c0	C2	0.00158663	0.407	-1.24103	down	PREDICTED: uncharacterized protein LOC105043468 [Elaeis guineensis]	P-loop containing nucleoside triphosphate hydrolases superfamily protein	P-loop containing nucleoside triphosphate hydrolases superfamily protein
c43499.graph_c0	C2	0.00712889	0.406	-1.23681	down	PREDICTED: putative clathrin assembly protein At4g40080 [Musa acuminata subsp. malaccensis]	ENTH/ANTH/VHS superfamily protein	ENTH/ANTH/VHS superfamily protein
c40186.graph_c0	C2	0.0031194	0.405	-1.24709	down	CONSTANS-like 2 [Erycina pusilla]	CCT motif family protein	CCT motif family protein
c49959.graph_c0	C2	0.000542525	0.402	-1.24778	down	PREDICTED: uncharacterized protein LOC103333039 [Prunus mume]	DNA/RNA polymerases superfamily protein	DNA/RNA polymerases superfamily protein
c45939.graph_c0	C2	0.00503623	0.402	-1.24565	down	PREDICTED: LOW QUALITY PROTEIN: uncharacterized protein LOC103988196, partial [Musa acuminata subsp. malaccensis]	Peptidase family M48 family protein	Peptidase family M48 family protein
c20130.graph_c0	C2	0.00695939	0.399	-1.26468	down	PREDICTED: uncharacterized protein LOC105034786 [Elaeis guineensis]	Sterile alpha motif (SAM) domain-containing protein	Sterile alpha motif (SAM) domain-containing protein
c39214.graph_c0	C2	0.00108024	0.397	-1.27641	down	PREDICTED: probable protein phosphatase 2C 51 [Elaeis guineensis]	highly ABA-induced PP2C gene 3	highly ABA-induced PP2C gene 3
c43608.graph_c0	C2	0.000855508	0.397	-1.28006	down	Uncharacterized protein TCM_021521 [Theobroma cacao]	Ribonuclease H-like superfamily protein	Ribonuclease H-like superfamily protein
c13474.graph_c0	C2	0.00799461	0.397	-1.27972	down	PREDICTED: scarecrow-like protein 21 [Elaeis guineensis]	GRAS family transcription factor	GRAS family transcription factor
c38432.graph_c0	C2	0.00276339	0.396	-1.27038	down	PREDICTED: transcription factor MYB3-like [Elaeis guineensis]	MYB-like 102	MYB-like 102
c40242.graph_c0	C2	0.0045957	0.395	-1.27275	down	PREDICTED: pentatricopeptide repeat-containing protein At5g15300-like [Elaeis guineensis]	Pentatricopeptide repeat (PPR-like) superfamily protein	Pentatricopeptide repeat (PPR-like) superfamily protein
c44288.graph_c0	C2	3.88e-05	0.394	-1.28546	down	PREDICTED: leukocyte receptor cluster member 1 [Elaeis guineensis]	Family of unknown function (DUF577)	Family of unknown function (DUF577)
c38647.graph_c0	C2	1.15e-05	0.394	-1.28686	down	PREDICTED: probable nucleoredoxin 2 [Phoenix dactylifera]	DC1 domain-containing protein	DC1 domain-containing protein
c32444.graph_c0	C2	0.00176241	0.393	-1.29103	down	PREDICTED: transcription factor AS1-like [Phoenix dactylifera]	myb-like HTH transcriptional regulator family protein	myb-like HTH transcriptional regulator family protein
c39845.graph_c0	C2	0.00189977	0.391	-1.29971	down	PREDICTED: uncharacterized protein LOC103713880 [Phoenix dactylifera]	Mitochondrial transcription termination factor family protein	Mitochondrial transcription termination factor family protein
c43223.graph_c0	C2	0.000324894	0.391	-1.30499	down	PREDICTED: xylosyltransferase oxt-like [Elaeis guineensis]	Core-2/I-branching beta-1,6-N-acetylglucosaminyltransferase family protein	Core-2/I-branching beta-1,6-N-acetylglucosaminyltransferase family protein
c39785.graph_c0	C2	0.0031089	0.389	-1.29131	down	hypothetical protein POPTR_0001s15640g [Populus trichocarpa]	unknown protein; FUNCTIONS IN: molecular_function unknown; INVOLVED IN: biological_process unknown; LOCATED IN: endomembrane system; Has 35333 Blast hits to 34131 proteins in 2444 species: Archae - 798; Bacteria - 22429; Metazoa - 974; Fungi - 991; Plants - 531; Viruses - 0; Other Eukaryotes - 9610 (source: NCBI BLink).	unknown protein; FUNCTIONS IN: molecular_function unknown; INVOLVED IN: biological_process unknown; LOCATED IN: endomembrane system; Has 35333 Blast hits to 34131 proteins in 2444 species: Archae - 798; Bacteria - 22429; Metazoa - 974; Fungi - 991; Plants - 531; Viruses - 0; Other Eukaryotes - 9610 (source: NCBI BLink).
c46471.graph_c0	C2	0.000365498	0.388	-1.3031	down	PREDICTED: xylosyltransferase 1-like [Phoenix dactylifera]	Core-2/I-branching beta-1,6-N-acetylglucosaminyltransferase family protein	Core-2/I-branching beta-1,6-N-acetylglucosaminyltransferase family protein
c41136.graph_c0	C2	8.07e-05	0.387	-1.31556	down	PREDICTED: probable 6-phosphogluconolactonase 2 [Phoenix dactylifera]	6-phosphogluconolactonase 1	6-phosphogluconolactonase 1
c48062.graph_c0	C2	2.19e-05	0.385	-1.32372	down	hypothetical protein PRUPE_ppa017790mg [Prunus persica]	DNA/RNA polymerases superfamily protein	DNA/RNA polymerases superfamily protein
c47250.graph_c0	C2	0.00016681	0.384	-1.31697	down	PREDICTED: receptor-like protein kinase [Elaeis guineensis]	leucine-rich repeat transmembrane protein kinase family protein	leucine-rich repeat transmembrane protein kinase family protein
c35766.graph_c0	C2	0.00335624	0.383	-1.3348	down	unnamed protein product [Coffea canephora]	SAUR-like auxin-responsive protein family	SAUR-like auxin-responsive protein family
c35810.graph_c0	C2	0.000185587	0.382	-1.33142	down	PREDICTED: uncharacterized protein LOC105058125 isoform X1 [Elaeis guineensis]	Pollen Ole e 1 allergen and extensin family protein	Pollen Ole e 1 allergen and extensin family protein
c41291.graph_c0	C2	0.00714039	0.381	-1.32224	down	PREDICTED: uncharacterized protein LOC103985530 [Musa acuminata subsp. malaccensis]	Protein of unknown function (DUF1677)	Protein of unknown function (DUF1677)
c40931.graph_c0	C2	4.81e-05	0.38	-1.34049	down	PREDICTED: LOW QUALITY PROTEIN: quinolinate synthase, chloroplastic-like, partial [Elaeis guineensis]	quinolinate synthase	quinolinate synthase
c47837.graph_c3	C2	0.00912813	0.379	-1.3469	down	T4.5 [Malus x robusta]	cysteine-rich RLK (RECEPTOR-like protein kinase) 8	cysteine-rich RLK (RECEPTOR-like protein kinase) 8
c13344.graph_c0	C2	0.0049409	0.378	-1.34545	down	unknown [Lotus japonicus]	Sterile alpha motif (SAM) domain-containing protein	Sterile alpha motif (SAM) domain-containing protein
c34690.graph_c0	C2	0.000935047	0.377	-1.34579	down	PREDICTED: polyadenylate-binding protein-interacting protein 9-like isoform X2 [Musa acuminata subsp. malaccensis]	CTC-interacting domain 9	CTC-interacting domain 9
c39907.graph_c0	C2	5.54e-05	0.375	-1.35171	down	PREDICTED: putative DNA-binding protein ESCAROLA [Phoenix dactylifera]	Predicted AT-hook DNA-binding family protein	Predicted AT-hook DNA-binding family protein
c35546.graph_c0	C2	0.000322867	0.374	-1.35647	down	PREDICTED: fatty-acid-binding protein 2 isoform X2 [Elaeis guineensis]	Chalcone-flavanone isomerase family protein	Chalcone-flavanone isomerase family protein
c35276.graph_c0	C2	0.00247045	0.374	-1.35678	down	PREDICTED: RPM1-interacting protein 4-like [Elaeis guineensis]	RPM1 interacting protein 4	RPM1 interacting protein 4
c41875.graph_c0	C2	4.12e-05	0.373	-1.36584	down	PREDICTED: LOW QUALITY PROTEIN: uncharacterized protein LOC105047086 [Elaeis guineensis]	NHL domain-containing protein	NHL domain-containing protein
c40907.graph_c0	C2	3.96e-05	0.372	-1.36928	down	PREDICTED: pentatricopeptide repeat-containing protein At1g55890, mitochondrial-like [Phoenix dactylifera]	Tetratricopeptide repeat (TPR)-like superfamily protein	Tetratricopeptide repeat (TPR)-like superfamily protein
c47384.graph_c0	C2	0.000727849	0.372	-1.36203	down	PREDICTED: uncharacterized protein At4g38062 [Musa acuminata subsp. malaccensis]	basic helix-loop-helix (bHLH) DNA-binding superfamily protein	basic helix-loop-helix (bHLH) DNA-binding superfamily protein
c13955.graph_c0	C2	0.00499991	0.372	-1.36974	down	PREDICTED: probable serine/threonine-protein kinase At1g18390 [Musa acuminata subsp. malaccensis]	Protein kinase superfamily protein	Protein kinase superfamily protein
c18913.graph_c0	C2	0.00082775	0.372	-1.36242	down	PREDICTED: PRA1 family protein F3 [Elaeis guineensis]	PRA1 (Prenylated rab acceptor) family protein	PRA1 (Prenylated rab acceptor) family protein
c37205.graph_c0	C2	0.000185974	0.371	-1.36618	down	PREDICTED: U-box domain-containing protein 16 [Phoenix dactylifera]	ARM repeat superfamily protein	ARM repeat superfamily protein
c42711.graph_c0	C2	7.61e-06	0.371	-1.37112	down	PREDICTED: pentatricopeptide repeat-containing protein At1g79490, mitochondrial [Musa acuminata subsp. malaccensis]	Pentatricopeptide repeat (PPR) superfamily protein	Pentatricopeptide repeat (PPR) superfamily protein
c46958.graph_c0	C2	0.000468223	0.367	-1.3893	down	PREDICTED: probable GTP diphosphokinase RSH2, chloroplastic [Elaeis guineensis]	RELA/SPOT homolog 2	RELA/SPOT homolog 2
c34986.graph_c0	C2	0.00062617	0.367	-1.38844	down	PREDICTED: uncharacterized protein LOC104596347 [Nelumbo nucifera]	Ribonuclease P protein subunit P38-related	Ribonuclease P protein subunit P38-related
c48067.graph_c2	C2	0.0072955	0.367	-1.39283	down	PREDICTED: DELLA protein SLR1-like [Musa acuminata subsp. malaccensis]	RGA-like 2	RGA-like 2
c41020.graph_c0	C2	0.00193805	0.367	-1.39223	down	PREDICTED: probable fatty acyl-CoA reductase 4 [Musa acuminata subsp. malaccensis]	Jojoba acyl CoA reductase-related male sterility protein	Jojoba acyl CoA reductase-related male sterility protein
c40801.graph_c0	C2	0.000461093	0.366	-1.40003	down	PREDICTED: uncharacterized protein LOC102668337 [Glycine max]	Protein of unknown function (DUF594)	Protein of unknown function (DUF594)
c32728.graph_c0	C2	2.85e-07	0.365	-1.39227	down	PREDICTED: uncharacterized protein LOC105039137 [Elaeis guineensis]	Cation efflux family protein	Cation efflux family protein
c39535.graph_c0	C2	0.0027534	0.364	-1.38876	down	PREDICTED: uncharacterized protein LOC105043757 [Elaeis guineensis]	HXXXD-type acyl-transferase family protein	HXXXD-type acyl-transferase family protein
c46827.graph_c0	C2	0.00348484	0.362	-1.39609	down	PREDICTED: probable linoleate 9S-lipoxygenase 4 [Phoenix dactylifera]	lipoxygenase 1	lipoxygenase 1
c50428.graph_c0	C2	0.00286903	0.361	-1.40135	down	predicted protein [Hordeum vulgare subsp. vulgare]	fatty acid desaturase 7	fatty acid desaturase 7
c44979.graph_c0	C2	1.6e-05	0.359	-1.41608	down	RNA-binding protein [Gymnadenia conopsea]	zinc ion binding	zinc ion binding
c41612.graph_c0	C2	7.62e-06	0.359	-1.42407	down	PREDICTED: alpha-L-fucosidase 1-like [Phoenix dactylifera]	alpha-L-fucosidase 1	alpha-L-fucosidase 1
c40198.graph_c0	C2	3.29e-05	0.358	-1.42765	down	hypothetical protein SORBIDRAFT_03g040790 [Sorghum bicolor]	NDR1/HIN1-like 3	NDR1/HIN1-like 3
c46964.graph_c0	C2	0.000127141	0.356	-1.43738	down	PREDICTED: synaptotagmin-3 [Elaeis guineensis]	Calcium-dependent lipid-binding (CaLB domain) family protein	Calcium-dependent lipid-binding (CaLB domain) family protein
c46676.graph_c0	C2	9.36e-07	0.355	-1.43551	down	PREDICTED: probable beta-1,3-galactosyltransferase 20 isoform X1 [Elaeis guineensis]	Galactosyltransferase family protein	Galactosyltransferase family protein
c42023.graph_c0	C2	0.000176872	0.354	-1.43189	down	PREDICTED: G-type lectin S-receptor-like serine/threonine-protein kinase At5g24080 [Phoenix dactylifera]	Protein kinase superfamily protein	Protein kinase superfamily protein
c39604.graph_c0	C2	1.61e-07	0.352	-1.44784	down	PREDICTED: U-box domain-containing protein 34 [Elaeis guineensis]	U-box domain-containing protein kinase family protein	U-box domain-containing protein kinase family protein
c37636.graph_c0	C2	5.49e-05	0.351	-1.44722	down	PREDICTED: uncharacterized protein LOC105041617 [Elaeis guineensis]	Ribosomal protein L23/L15e family protein	Ribosomal protein L23/L15e family protein
c47798.graph_c1	C2	0.00286236	0.35	-1.45577	down	PREDICTED: germin-like protein 5-1 [Phoenix dactylifera]	germin-like protein 10	germin-like protein 10
c36289.graph_c0	C2	0.00811192	0.348	-1.45935	down	hypothetical protein POPTR_0015s125401g, partial [Populus trichocarpa]	Protein of unknown function (DUF594)	Protein of unknown function (DUF594)
c32560.graph_c0	C2	0.00218827	0.348	-1.47267	down	PREDICTED: uncharacterized protein LOC105035598 [Elaeis guineensis]	unknown protein; FUNCTIONS IN: molecular_function unknown; INVOLVED IN: biological_process unknown; LOCATED IN: chloroplast; EXPRESSED IN: 24 plant structures; EXPRESSED DURING: 15 growth stages; BEST Arabidopsis thaliana protein match is: unknown protein (TAIR:AT5G06380.1); Has 84 Blast hits to 84 proteins in 12 species: Archae - 0; Bacteria - 0; Metazoa - 0; Fungi - 0; Plants - 84; Viruses - 0;…	unknown protein; FUNCTIONS IN: molecular_function unknown; INVOLVED IN: biological_process unknown; LOCATED IN: chloroplast; EXPRESSED IN: 24 plant structures; EXPRESSED DURING: 15 growth stages; BEST Arabidopsis thaliana protein match is: unknown protein (TAIR:AT5G06380.1); Has 84 Blast hits to 84 proteins in 12 species: Archae - 0; Bacteria - 0; Metazoa - 0; Fungi - 0; Plants - 84; Viruses - 0;…
c37346.graph_c0	C2	4.12e-05	0.347	-1.46517	down	PREDICTED: probable cytokinin riboside 5&apos;-monophosphate phosphoribohydrolase LOGL1 [Musa acuminata subsp. malaccensis]	Putative lysine decarboxylase family protein	Putative lysine decarboxylase family protein
c41876.graph_c0	C2	0.000193736	0.347	-1.46623	down	PREDICTED: transcription repressor OFP6-like [Elaeis guineensis]	Ovate family protein	Ovate family protein
c30402.graph_c0	C2	0.00650205	0.345	-1.45734	down	PREDICTED: uncharacterized protein LOC100244175 [Vitis vinifera]	unknown protein; FUNCTIONS IN: molecular_function unknown; INVOLVED IN: biological_process unknown; LOCATED IN: chloroplast; Has 33 Blast hits to 33 proteins in 11 species: Archae - 0; Bacteria - 0; Metazoa - 0; Fungi - 0; Plants - 33; Viruses - 0; Other Eukaryotes - 0 (source: NCBI BLink).	unknown protein; FUNCTIONS IN: molecular_function unknown; INVOLVED IN: biological_process unknown; LOCATED IN: chloroplast; Has 33 Blast hits to 33 proteins in 11 species: Archae - 0; Bacteria - 0; Metazoa - 0; Fungi - 0; Plants - 33; Viruses - 0; Other Eukaryotes - 0 (source: NCBI BLink).
c40554.graph_c0	C2	0.00389068	0.344	-1.47538	down	PREDICTED: probable GTP diphosphokinase RSH3, chloroplastic [Elaeis guineensis]	RELA/SPOT homolog 3	RELA/SPOT homolog 3
c40304.graph_c0	C2	0.000296337	0.344	-1.48012	down	PREDICTED: probable WRKY transcription factor 28 [Phoenix dactylifera]	WRKY DNA-binding protein 28	WRKY DNA-binding protein 28
c41164.graph_c0	C2	0.000198768	0.344	-1.48053	down	PREDICTED: putative vesicle-associated membrane protein 726 [Cucumis melo]	vesicle-associated membrane protein 721	vesicle-associated membrane protein 721
c41686.graph_c0	C2	0.00238811	0.342	-1.49065	down	PREDICTED: protein MKS1-like [Phoenix dactylifera]	MAP kinase substrate 1	MAP kinase substrate 1
c47075.graph_c0	C2	5.99e-07	0.341	-1.48975	down	PREDICTED: uncharacterized protein LOC103707359 [Phoenix dactylifera]	Plant protein of unknown function (DUF641)	Plant protein of unknown function (DUF641)
c36658.graph_c0	C2	0.00144305	0.341	-1.48051	down	PREDICTED: proliferation-associated protein 2G4-like [Phoenix dactylifera]	metallopeptidase M24 family protein	metallopeptidase M24 family protein
c49580.graph_c0	C2	1.19e-06	0.339	-1.49881	down	--	N-MYC downregulated-like 1	N-MYC downregulated-like 1
c31828.graph_c0	C2	0.00027098	0.339	-1.5057	down	PREDICTED: PRA1 family protein F3-like [Phoenix dactylifera]	arabinogalactan protein 9	arabinogalactan protein 9
c48661.graph_c0	C2	6.82e-08	0.338	-1.51279	down	PREDICTED: LRR receptor-like serine/threonine-protein kinase EFR [Phoenix dactylifera]	Leucine-rich repeat protein kinase family protein	Leucine-rich repeat protein kinase family protein
c35379.graph_c0	C2	0.00242196	0.334	-1.51554	down	PREDICTED: chaperone protein dnaJ 1, mitochondrial-like [Phoenix dactylifera]	gametophytic factor 2	gametophytic factor 2
c36244.graph_c0	C2	0.000622187	0.334	-1.52985	down	PREDICTED: uncharacterized protein LOC105049325 isoform X2 [Elaeis guineensis]	Pyridoxamine 5&apos;-phosphate oxidase family protein	Pyridoxamine 5&apos;-phosphate oxidase family protein
c19589.graph_c0	C2	0.000600875	0.332	-1.5334	down	hypothetical protein POPTR_0009s08920g [Populus trichocarpa]	unknown protein; Has 16 Blast hits to 16 proteins in 6 species: Archae - 0; Bacteria - 0; Metazoa - 0; Fungi - 0; Plants - 16; Viruses - 0; Other Eukaryotes - 0 (source: NCBI BLink).	unknown protein; Has 16 Blast hits to 16 proteins in 6 species: Archae - 0; Bacteria - 0; Metazoa - 0; Fungi - 0; Plants - 16; Viruses - 0; Other Eukaryotes - 0 (source: NCBI BLink).
c41542.graph_c0	C2	0.00839731	0.332	-1.52794	down	PREDICTED: transcription factor bHLH47-like [Elaeis guineensis]	basic helix-loop-helix (bHLH) DNA-binding superfamily protein	basic helix-loop-helix (bHLH) DNA-binding superfamily protein
c38056.graph_c0	C2	2.8e-06	0.331	-1.53918	down	PREDICTED: uncharacterized membrane protein At1g75140-like [Elaeis guineensis]	unknown protein; LOCATED IN: endoplasmic reticulum; EXPRESSED IN: 24 plant structures; EXPRESSED DURING: 13 growth stages; BEST Arabidopsis thaliana protein match is: unknown protein (TAIR:AT1G19370.1); Has 51 Blast hits to 49 proteins in 18 species: Archae - 0; Bacteria - 0; Metazoa - 0; Fungi - 0; Plants - 46; Viruses - 0; Other Eukaryotes - 5 (source: NCBI BLink).	unknown protein; LOCATED IN: endoplasmic reticulum; EXPRESSED IN: 24 plant structures; EXPRESSED DURING: 13 growth stages; BEST Arabidopsis thaliana protein match is: unknown protein (TAIR:AT1G19370.1); Has 51 Blast hits to 49 proteins in 18 species: Archae - 0; Bacteria - 0; Metazoa - 0; Fungi - 0; Plants - 46; Viruses - 0; Other Eukaryotes - 5 (source: NCBI BLink).
c48617.graph_c0	C2	1.71e-06	0.331	-1.54753	down	PREDICTED: uncharacterized protein LOC105061078 [Elaeis guineensis]	DNA glycosylase superfamily protein	DNA glycosylase superfamily protein
c33890.graph_c0	C2	0.00299016	0.328	-1.55568	down	hypothetical protein CICLE_v10013083mg [Citrus clementina]	ubiquitin extension protein 1	ubiquitin extension protein 1
c34139.graph_c0	C2	0.000597373	0.327	-1.53747	down	PREDICTED: two-component response regulator ARR8-like [Elaeis guineensis]	response regulator 9	response regulator 9
c48995.graph_c1	C2	0.000739723	0.324	-1.56371	down	PREDICTED: uncharacterized protein LOC103696808 [Phoenix dactylifera]	unknown protein; BEST Arabidopsis thaliana protein match is: unknown protein (TAIR:AT1G12380.1); Has 351 Blast hits to 343 proteins in 42 species: Archae - 2; Bacteria - 0; Metazoa - 27; Fungi - 5; Plants - 299; Viruses - 0; Other Eukaryotes - 18 (source: NCBI BLink).	unknown protein; BEST Arabidopsis thaliana protein match is: unknown protein (TAIR:AT1G12380.1); Has 351 Blast hits to 343 proteins in 42 species: Archae - 2; Bacteria - 0; Metazoa - 27; Fungi - 5; Plants - 299; Viruses - 0; Other Eukaryotes - 18 (source: NCBI BLink).
c44368.graph_c0	C2	5.29e-06	0.324	-1.56883	down	sialyltransferase like protein 1 [Dendrobium catenatum]	Glycosyltransferase family 29 (sialyltransferase) family protein	Glycosyltransferase family 29 (sialyltransferase) family protein
c43661.graph_c0	C2	3.54e-07	0.324	-1.56533	down	PREDICTED: putative serine/threonine-protein kinase [Phoenix dactylifera]	Protein kinase superfamily protein	Protein kinase superfamily protein
c49566.graph_c0	C2	9.59e-10	0.324	-1.56536	down	PREDICTED: mediator of RNA polymerase II transcription subunit 33A-like isoform X2 [Elaeis guineensis]	REF4-related 1	REF4-related 1
c48190.graph_c0	C2	5.01e-07	0.324	-1.57148	down	T4.5 [Malus x robusta]	CONTAINS InterPro DOMAIN/s: Retrotransposon gag protein (InterPro:IPR005162); BEST Arabidopsis thaliana protein match is: unknown protein (TAIR:AT1G34070.1); Has 1807 Blast hits to 1807 proteins in 277 species: Archae - 0; Bacteria - 0; Metazoa - 736; Fungi - 347; Plants - 385; Viruses - 0; Other Eukaryotes - 339 (source: NCBI BLink).	CONTAINS InterPro DOMAIN/s: Retrotransposon gag protein (InterPro:IPR005162); BEST Arabidopsis thaliana protein match is: unknown protein (TAIR:AT1G34070.1); Has 1807 Blast hits to 1807 proteins in 277 species: Archae - 0; Bacteria - 0; Metazoa - 736; Fungi - 347; Plants - 385; Viruses - 0; Other Eukaryotes - 339 (source: NCBI BLink).
c49512.graph_c0	C2	1e-05	0.324	-1.55496	down	PREDICTED: putative alpha-xylosidase 2 [Musa acuminata subsp. malaccensis]	Glycosyl hydrolases family 31 protein	Glycosyl hydrolases family 31 protein
c48893.graph_c1	C2	3.78e-07	0.323	-1.56994	down	PREDICTED: LOW QUALITY PROTEIN: putative protein disulfide-isomerase DDB_G0275025 [Phoenix dactylifera]	DNAJ heat shock N-terminal domain-containing protein	DNAJ heat shock N-terminal domain-containing protein
c34394.graph_c0	C2	0.00108665	0.323	-1.57349	down	PREDICTED: protein G1-like1 [Musa acuminata subsp. malaccensis]	Protein of unknown function (DUF640)	Protein of unknown function (DUF640)
c45413.graph_c0	C2	6.11e-05	0.322	-1.57576	down	PREDICTED: LOW QUALITY PROTEIN: receptor-like serine/threonine-protein kinase SD1-8, partial [Phoenix dactylifera]	receptor kinase 3	receptor kinase 3
c37713.graph_c0	C2	0.000281026	0.321	-1.5768	down	PREDICTED: CST complex subunit STN1 [Brachypodium distachyon]	Nucleic acid-binding, OB-fold-like protein	Nucleic acid-binding, OB-fold-like protein
c43489.graph_c0	C2	0.000186297	0.321	-1.58613	down	PREDICTED: probable beta-1,4-xylosyltransferase IRX9H [Elaeis guineensis]	Nucleotide-diphospho-sugar transferases superfamily protein	Nucleotide-diphospho-sugar transferases superfamily protein
c36301.graph_c0	C2	0.000370726	0.32	-1.58135	down	PREDICTED: transcription factor bHLH148-like [Elaeis guineensis]	basic helix-loop-helix (bHLH) DNA-binding superfamily protein	basic helix-loop-helix (bHLH) DNA-binding superfamily protein
c40120.graph_c0	C2	0.000335345	0.319	-1.58036	down	PREDICTED: probable N-acetyltransferase HLS1 [Phoenix dactylifera]	Acyl-CoA N-acyltransferases (NAT) superfamily protein	Acyl-CoA N-acyltransferases (NAT) superfamily protein
c44743.graph_c0	C2	0.000346193	0.317	-1.59341	down	PREDICTED: probable galacturonosyltransferase-like 1 [Elaeis guineensis]	galacturonosyltransferase-like 2	galacturonosyltransferase-like 2
c46196.graph_c0	C2	0.00328728	0.314	-1.5987	down	PREDICTED: transmembrane protein 184C-like [Musa acuminata subsp. malaccensis]	Protein of unknown function (DUF300)	Protein of unknown function (DUF300)
c32617.graph_c0	C2	0.00260269	0.314	-1.6032	down	PREDICTED: calmodulin-like [Phoenix dactylifera]	calmodulin-like 11	calmodulin-like 11
c38357.graph_c0	C2	0.00468529	0.312	-1.63303	down	T4.5 [Malus x robusta]	cysteine-rich RLK (RECEPTOR-like protein kinase) 8	cysteine-rich RLK (RECEPTOR-like protein kinase) 8
c49425.graph_c1	C2	1.13e-06	0.312	-1.6234	down	PREDICTED: alpha-aminoadipic semialdehyde synthase isoform X2 [Phoenix dactylifera]	lysine-ketoglutarate reductase/saccharopine dehydrogenase bifunctional enzyme	lysine-ketoglutarate reductase/saccharopine dehydrogenase bifunctional enzyme
c46966.graph_c1	C2	1.62e-05	0.311	-1.62531	down	PREDICTED: lysosomal beta glucosidase-like [Musa acuminata subsp. malaccensis]	Glycosyl hydrolase family protein	Glycosyl hydrolase family protein
c50914.graph_c0	C2	0.0023437	0.31	-1.63985	down	ubiquitin [Pseudozyma hubeiensis SY62]	ubiquitin extension protein 1	ubiquitin extension protein 1
c46186.graph_c0	C2	4.06e-05	0.31	-1.63603	down	PREDICTED: uncharacterized protein LOC103714668 [Phoenix dactylifera]	Plant calmodulin-binding protein-related	Plant calmodulin-binding protein-related
c37069.graph_c0	C2	3.69e-05	0.309	-1.63482	down	NAC domain protein [Cymbidium hybrid cultivar]	NAC domain containing protein 47	NAC domain containing protein 47
c35858.graph_c0	C2	0.000395238	0.309	-1.63729	down	PREDICTED: zinc finger CCCH domain-containing protein 45-like isoform X2 [Elaeis guineensis]	cleavage and polyadenylation specificity factor 30	cleavage and polyadenylation specificity factor 30
c43255.graph_c0	C2	0.000169426	0.309	-1.63516	down	PREDICTED: uncharacterized protein LOC103702954 [Phoenix dactylifera]	unknown protein; FUNCTIONS IN: molecular_function unknown; INVOLVED IN: biological_process unknown; LOCATED IN: mitochondrion; EXPRESSED IN: petal, leaf whorl, flower; EXPRESSED DURING: 4 anthesis, petal differentiation and expansion stage; Has 1807 Blast hits to 1807 proteins in 277 species: Archae - 0; Bacteria - 0; Metazoa - 736; Fungi - 347; Plants - 385; Viruses - 0; Other Eukaryotes - 339 (…	unknown protein; FUNCTIONS IN: molecular_function unknown; INVOLVED IN: biological_process unknown; LOCATED IN: mitochondrion; EXPRESSED IN: petal, leaf whorl, flower; EXPRESSED DURING: 4 anthesis, petal differentiation and expansion stage; Has 1807 Blast hits to 1807 proteins in 277 species: Archae - 0; Bacteria - 0; Metazoa - 736; Fungi - 347; Plants - 385; Viruses - 0; Other Eukaryotes - 339 (…
c38018.graph_c0	C2	3.66e-05	0.307	-1.64167	down	PREDICTED: uncharacterized protein LOC105049900 [Elaeis guineensis]	RING/U-box superfamily protein	RING/U-box superfamily protein
c47134.graph_c0	C2	0.00205549	0.306	-1.65707	down	PREDICTED: arogenate dehydrogenase 2, chloroplastic-like [Nelumbo nucifera]	prephenate dehydrogenase family protein	prephenate dehydrogenase family protein
c44250.graph_c0	C2	4.83e-05	0.306	-1.65287	down	PREDICTED: uncharacterized protein LOC105059306 [Elaeis guineensis]	Mitochondrial transcription termination factor family protein	Mitochondrial transcription termination factor family protein
c39697.graph_c0	C2	4.82e-08	0.304	-1.65723	down	PREDICTED: uncharacterized protein LOC105034899 [Elaeis guineensis]	Protein prenylyltransferase superfamily protein	Protein prenylyltransferase superfamily protein
c31598.graph_c0	C2	0.00246048	0.303	-1.64348	down	DnaJ-like protein [Solanum nigrum]	DNAJ homologue 2	DNAJ homologue 2
c43660.graph_c0	C2	2.33e-07	0.303	-1.66099	down	PREDICTED: uncharacterized protein LOC105034268 [Elaeis guineensis]	armadillo repeat only 4	armadillo repeat only 4
c41312.graph_c0	C2	2.56e-06	0.303	-1.66345	down	PREDICTED: aldo-keto reductase family 4 member C9-like [Musa acuminata subsp. malaccensis]	NAD(P)-linked oxidoreductase superfamily protein	NAD(P)-linked oxidoreductase superfamily protein
c41862.graph_c1	C2	0.00125722	0.302	-1.67453	down	PREDICTED: probable protein phosphatase 2C 32 [Phoenix dactylifera]	Protein phosphatase 2C family protein	Protein phosphatase 2C family protein
c42388.graph_c0	C2	1.51e-06	0.302	-1.67263	down	PREDICTED: scarecrow-like protein 23 [Vitis vinifera]	GRAS family transcription factor	GRAS family transcription factor
c48073.graph_c0	C2	0.000223613	0.302	-1.67452	down	PREDICTED: E3 ubiquitin-protein ligase Os04g0590900 [Elaeis guineensis]	RING/U-box superfamily protein	RING/U-box superfamily protein
c41512.graph_c0	C2	0.0043208	0.301	-1.67747	down	PREDICTED: flavonoid 3&apos;-monooxygenase [Musa acuminata subsp. malaccensis]	Cytochrome P450 superfamily protein	Cytochrome P450 superfamily protein
c44788.graph_c1	C2	0.000319609	0.3	-1.6732	down	PREDICTED: LOW QUALITY PROTEIN: dCTP pyrophosphatase 1-like, partial [Phoenix dactylifera]	CONTAINS InterPro DOMAIN/s: NTP Pyrophosphohydrolase MazG-related, RS21-C6 (InterPro:IPR011394), EAR (InterPro:IPR009039), NTP pyrophosphohydrolase MazG, putative catalytic core (InterPro:IPR004518); Has 1123 Blast hits to 1121 proteins in 452 species: Archae - 22; Bacteria - 753; Metazoa - 81; Fungi - 3; Plants - 83; Viruses - 0; Other Eukaryotes - 181 (source: NCBI BLink).	CONTAINS InterPro DOMAIN/s: NTP Pyrophosphohydrolase MazG-related, RS21-C6 (InterPro:IPR011394), EAR (InterPro:IPR009039), NTP pyrophosphohydrolase MazG, putative catalytic core (InterPro:IPR004518); Has 1123 Blast hits to 1121 proteins in 452 species: Archae - 22; Bacteria - 753; Metazoa - 81; Fungi - 3; Plants - 83; Viruses - 0; Other Eukaryotes - 181 (source: NCBI BLink).
c36240.graph_c0	C2	2.24e-05	0.3	-1.67576	down	PREDICTED: F-box/kelch-repeat protein At1g51550 [Elaeis guineensis]	Kelch repeat-containing F-box family protein	Kelch repeat-containing F-box family protein
c41458.graph_c0	C2	5.67e-08	0.298	-1.6846	down	PREDICTED: probable protein phosphatase 2C 12 [Elaeis guineensis]	Protein phosphatase 2C family protein	Protein phosphatase 2C family protein
c45356.graph_c0	C2	1.71e-08	0.296	-1.69794	down	PREDICTED: 3-oxoacyl-[acyl-carrier-protein] reductase, chloroplastic-like [Musa acuminata subsp. malaccensis]	NAD(P)-binding Rossmann-fold superfamily protein	NAD(P)-binding Rossmann-fold superfamily protein
c42382.graph_c0	C2	2.92e-06	0.295	-1.70241	down	PREDICTED: RING-H2 finger protein ATL65-like [Elaeis guineensis]	RING/U-box superfamily protein	RING/U-box superfamily protein
c46501.graph_c0	C2	0.00170185	0.294	-1.71289	down	PREDICTED: ABC transporter G family member 11-like [Musa acuminata subsp. malaccensis]	ABC-2 type transporter family protein	ABC-2 type transporter family protein
c46367.graph_c0	C2	3.49e-07	0.292	-1.69704	down	PREDICTED: serine/threonine-protein kinase At3g07070-like isoform X4 [Elaeis guineensis]	Protein kinase superfamily protein	Protein kinase superfamily protein
c38175.graph_c0	C2	0.000551354	0.292	-1.70906	down	PREDICTED: probable VAMP-like protein At1g33475 [Phoenix dactylifera]	SNARE-like superfamily protein	SNARE-like superfamily protein
c18409.graph_c0	C2	0.000231747	0.291	-1.73535	down	PREDICTED: LRR receptor-like serine/threonine-protein kinase RPK2-like, partial [Oryza brachyantha]	receptor-like protein kinase 2	receptor-like protein kinase 2
c38173.graph_c0	C2	0.000103934	0.289	-1.7316	down	PREDICTED: myb-related protein 306-like [Elaeis guineensis]	myb domain protein 60	myb domain protein 60
c46839.graph_c0	C2	0.0013273	0.287	-1.73387	down	PREDICTED: dnaJ protein homolog [Elaeis guineensis]	DNAJ homologue 3	DNAJ homologue 3
c48651.graph_c0	C2	8.78e-08	0.286	-1.74139	down	PREDICTED: C2 domain-containing protein At1g53590-like isoform X2 [Elaeis guineensis]	Calcium-dependent lipid-binding (CaLB domain) family protein	Calcium-dependent lipid-binding (CaLB domain) family protein
c46918.graph_c0	C2	0.000899818	0.286	-1.74376	down	PREDICTED: protein trichome birefringence-like 37 isoform X1 [Elaeis guineensis]	TRICHOME BIREFRINGENCE-LIKE 38	TRICHOME BIREFRINGENCE-LIKE 38
c37764.graph_c0	C2	0.00113422	0.284	-1.74528	down	PREDICTED: uncharacterized protein LOC103975681 [Musa acuminata subsp. malaccensis]	unknown protein; FUNCTIONS IN: molecular_function unknown; INVOLVED IN: response to karrikin; LOCATED IN: endomembrane system; EXPRESSED IN: 23 plant structures; EXPRESSED DURING: 14 growth stages; BEST Arabidopsis thaliana protein match is: unknown protein (TAIR:AT2G35850.1); Has 34 Blast hits to 34 proteins in 10 species: Archae - 0; Bacteria - 0; Metazoa - 0; Fungi - 0; Plants - 34; Viruses - …	unknown protein; FUNCTIONS IN: molecular_function unknown; INVOLVED IN: response to karrikin; LOCATED IN: endomembrane system; EXPRESSED IN: 23 plant structures; EXPRESSED DURING: 14 growth stages; BEST Arabidopsis thaliana protein match is: unknown protein (TAIR:AT2G35850.1); Has 34 Blast hits to 34 proteins in 10 species: Archae - 0; Bacteria - 0; Metazoa - 0; Fungi - 0; Plants - 34; Viruses - …
c37228.graph_c0	C2	0.0008292	0.284	-1.75413	down	hypothetical protein ZEAMMB73_082078 [Zea mays]	pleiotropic drug resistance 1	pleiotropic drug resistance 1
c26891.graph_c0	C2	0.000802946	0.283	-1.74858	down	--	late embryogenesis abundant protein-related / LEA protein-related	late embryogenesis abundant protein-related / LEA protein-related
c41178.graph_c0	C2	2.45e-08	0.282	-1.75822	down	PREDICTED: zinc finger BED domain-containing protein RICESLEEPER 2-like [Beta vulgaris subsp. vulgaris]	BED zinc finger ;hAT family dimerisation domain	BED zinc finger ;hAT family dimerisation domain
c38644.graph_c0	C2	2.06e-08	0.281	-1.77053	down	PREDICTED: wall-associated receptor kinase-like 20 [Musa acuminata subsp. malaccensis]	Protein kinase family protein	Protein kinase family protein
c38362.graph_c1	C2	0.000133571	0.281	-1.76833	down	PREDICTED: glucan endo-1,3-beta-glucosidase 7-like [Phoenix dactylifera]	O-Glycosyl hydrolases family 17 protein	O-Glycosyl hydrolases family 17 protein
c20295.graph_c0	C2	0.000361342	0.28	-1.78688	down	PREDICTED: uncharacterized protein LOC105039077 [Elaeis guineensis]	unknown protein; Has 1807 Blast hits to 1807 proteins in 277 species: Archae - 0; Bacteria - 0; Metazoa - 736; Fungi - 347; Plants - 385; Viruses - 0; Other Eukaryotes - 339 (source: NCBI BLink).	unknown protein; Has 1807 Blast hits to 1807 proteins in 277 species: Archae - 0; Bacteria - 0; Metazoa - 736; Fungi - 347; Plants - 385; Viruses - 0; Other Eukaryotes - 339 (source: NCBI BLink).
c47457.graph_c0	C2	4.66e-08	0.278	-1.78759	down	PREDICTED: putative serine/threonine-protein kinase-like protein CCR3 [Elaeis guineensis]	CRINKLY4 related 3	CRINKLY4 related 3
c38822.graph_c0	C2	1.79e-05	0.278	-1.79288	down	PREDICTED: early nodulin-like protein 2 [Phoenix dactylifera]	unknown protein; FUNCTIONS IN: molecular_function unknown; INVOLVED IN: biological_process unknown; LOCATED IN: chloroplast; EXPRESSED IN: 22 plant structures; EXPRESSED DURING: 13 growth stages; BEST Arabidopsis thaliana protein match is: unknown protein (TAIR:AT1G22680.1); Has 58 Blast hits to 58 proteins in 13 species: Archae - 0; Bacteria - 0; Metazoa - 4; Fungi - 0; Plants - 49; Viruses - 0;…	unknown protein; FUNCTIONS IN: molecular_function unknown; INVOLVED IN: biological_process unknown; LOCATED IN: chloroplast; EXPRESSED IN: 22 plant structures; EXPRESSED DURING: 13 growth stages; BEST Arabidopsis thaliana protein match is: unknown protein (TAIR:AT1G22680.1); Has 58 Blast hits to 58 proteins in 13 species: Archae - 0; Bacteria - 0; Metazoa - 4; Fungi - 0; Plants - 49; Viruses - 0;…
c34358.graph_c1	C2	1.6e-08	0.277	-1.77504	down	PREDICTED: uncharacterized protein LOC105038237 [Elaeis guineensis]	alpha/beta-Hydrolases superfamily protein	alpha/beta-Hydrolases superfamily protein
c40410.graph_c0	C2	6.9e-08	0.277	-1.79277	down	PREDICTED: aspartic proteinase nepenthesin-2-like [Musa acuminata subsp. malaccensis]	Eukaryotic aspartyl protease family protein	Eukaryotic aspartyl protease family protein
c48023.graph_c0	C2	2.87e-11	0.276	-1.79409	down	PREDICTED: LOW QUALITY PROTEIN: ABC transporter C family member 8 [Phoenix dactylifera]	multidrug resistance-associated protein 6	multidrug resistance-associated protein 6
c49776.graph_c0	C2	0.000286844	0.276	-1.81145	down	hypothetical protein Csa_1G665390 [Cucumis sativus]	Tetratricopeptide repeat (TPR)-like superfamily protein	Tetratricopeptide repeat (TPR)-like superfamily protein
c39406.graph_c0	C2	1.26e-09	0.275	-1.80356	down	PREDICTED: organic cation/carnitine transporter 2-like [Musa acuminata subsp. malaccensis]	organic cation/carnitine transporter 3	organic cation/carnitine transporter 3
c40349.graph_c0	C2	0.00653861	0.274	-1.80397	down	PREDICTED: transcription repressor OFP12 [Elaeis guineensis]	ovate family protein 12	ovate family protein 12
c44145.graph_c0	C2	1.63e-05	0.274	-1.81843	down	predicted Myb-related protein ortholog, partial [Nicotiana alata]	myb domain protein 120	myb domain protein 120
c41296.graph_c0	C2	8.45e-08	0.271	-1.82192	down	PREDICTED: heparanase-like protein 2 isoform X2 [Elaeis guineensis]	glucuronidase 1	glucuronidase 1
c31421.graph_c0	C2	2.99e-07	0.27	-1.8192	down	PREDICTED: uncharacterized protein LOC105050247 [Elaeis guineensis]	unknown protein; FUNCTIONS IN: molecular_function unknown; INVOLVED IN: biological_process unknown; LOCATED IN: mitochondrion; EXPRESSED IN: 23 plant structures; EXPRESSED DURING: 15 growth stages; Has 31 Blast hits to 31 proteins in 12 species: Archae - 0; Bacteria - 0; Metazoa - 0; Fungi - 0; Plants - 31; Viruses - 0; Other Eukaryotes - 0 (source: NCBI BLink).	unknown protein; FUNCTIONS IN: molecular_function unknown; INVOLVED IN: biological_process unknown; LOCATED IN: mitochondrion; EXPRESSED IN: 23 plant structures; EXPRESSED DURING: 15 growth stages; Has 31 Blast hits to 31 proteins in 12 species: Archae - 0; Bacteria - 0; Metazoa - 0; Fungi - 0; Plants - 31; Viruses - 0; Other Eukaryotes - 0 (source: NCBI BLink).
c44302.graph_c1	C2	2.26e-06	0.269	-1.82995	down	PREDICTED: probable receptor-like protein kinase At3g55450 [Elaeis guineensis]	Protein kinase superfamily protein	Protein kinase superfamily protein
c40603.graph_c0	C2	8.29e-07	0.269	-1.84386	down	PREDICTED: ethylene-responsive transcription factor 1-like [Phoenix dactylifera]	related to AP2 12	related to AP2 12
c33173.graph_c0	C2	0.000477286	0.269	-1.84607	down	PREDICTED: abscisic acid receptor PYL2 [Phoenix dactylifera]	PYR1-like 2	PYR1-like 2
c43636.graph_c0	C2	5e-06	0.269	-1.8402	down	PREDICTED: uncharacterized protein LOC103715119 [Phoenix dactylifera]	Ribonuclease H-like superfamily protein	Ribonuclease H-like superfamily protein
c42916.graph_c0	C2	1.61e-06	0.268	-1.84708	down	Uncharacterized protein TCM_033752 [Theobroma cacao]	Ribonuclease H-like superfamily protein	Ribonuclease H-like superfamily protein
c31059.graph_c0	C2	0.00023126	0.268	-1.83858	down	PREDICTED: uncharacterized protein LOC103696758 [Phoenix dactylifera]	unknown protein; Has 28 Blast hits to 28 proteins in 9 species: Archae - 0; Bacteria - 0; Metazoa - 0; Fungi - 0; Plants - 28; Viruses - 0; Other Eukaryotes - 0 (source: NCBI BLink).	unknown protein; Has 28 Blast hits to 28 proteins in 9 species: Archae - 0; Bacteria - 0; Metazoa - 0; Fungi - 0; Plants - 28; Viruses - 0; Other Eukaryotes - 0 (source: NCBI BLink).
c43456.graph_c0	C2	9.48e-06	0.268	-1.84159	down	PREDICTED: uncharacterized protein LOC105043468 [Elaeis guineensis]	P-loop containing nucleoside triphosphate hydrolases superfamily protein	P-loop containing nucleoside triphosphate hydrolases superfamily protein
c35610.graph_c0	C2	3.69e-06	0.265	-1.85236	down	PREDICTED: transcription factor PCF1-like [Phoenix dactylifera]	TCP family transcription factor	TCP family transcription factor
c26467.graph_c0	C2	2.62e-06	0.265	-1.86194	down	PREDICTED: pentatricopeptide repeat-containing protein At5g11310, mitochondrial [Elaeis guineensis]	Pentatricopeptide repeat (PPR) superfamily protein	Pentatricopeptide repeat (PPR) superfamily protein
c41249.graph_c0	C2	5.81e-08	0.264	-1.85652	down	PREDICTED: probable carboxylesterase 15 [Phoenix dactylifera]	alpha/beta-Hydrolases superfamily protein	alpha/beta-Hydrolases superfamily protein
c45775.graph_c1	C2	3.85e-05	0.263	-1.88339	down	PREDICTED: amino acid permease 8-like [Elaeis guineensis]	amino acid permease 6	amino acid permease 6
c49937.graph_c0	C2	2.24e-10	0.261	-1.88118	down	PREDICTED: probable receptor-like protein kinase At1g67000 [Elaeis guineensis]	Protein kinase superfamily protein	Protein kinase superfamily protein
c41862.graph_c0	C2	3.08e-05	0.261	-1.8853	down	PREDICTED: LOW QUALITY PROTEIN: probable protein phosphatase 2C 32 [Elaeis guineensis]	Protein phosphatase 2C family protein	Protein phosphatase 2C family protein
c37989.graph_c0	C2	1.52e-07	0.26	-1.88447	down	PREDICTED: F-box protein At5g39450 [Elaeis guineensis]	F-box family protein	F-box family protein
c40143.graph_c1	C2	0.000304615	0.259	-1.89097	down	PREDICTED: probable tyrosine-protein phosphatase At1g05000 [Phoenix dactylifera]	Phosphotyrosine protein phosphatases superfamily protein	Phosphotyrosine protein phosphatases superfamily protein
c41620.graph_c0	C2	0.00265411	0.259	-1.89513	down	PREDICTED: nodulation-signaling pathway 2 protein-like [Phoenix dactylifera]	GRAS family transcription factor	GRAS family transcription factor
c32741.graph_c0	C2	4.45e-06	0.258	-1.87954	down	PREDICTED: uncharacterized protein LOC103711121 [Phoenix dactylifera]	peptidoglycan-binding LysM domain-containing protein	peptidoglycan-binding LysM domain-containing protein
c35743.graph_c1	C2	0.00026467	0.257	-1.91575	down	PREDICTED: ethylene-responsive transcription factor 1-like isoform X1 [Elaeis guineensis]	related to AP2 12	related to AP2 12
c38393.graph_c0	C2	2.31e-06	0.256	-1.90777	down	PREDICTED: glutaredoxin-C1-like [Musa acuminata subsp. malaccensis]	Thioredoxin superfamily protein	Thioredoxin superfamily protein
c38362.graph_c0	C2	8.23e-06	0.255	-1.91767	down	PREDICTED: glucan endo-1,3-beta-glucosidase 7-like [Elaeis guineensis]	O-Glycosyl hydrolases family 17 protein	O-Glycosyl hydrolases family 17 protein
c43607.graph_c0	C2	2.83e-06	0.252	-1.91831	down	PREDICTED: uncharacterized protein LOC103704097 [Phoenix dactylifera]	Protein of unknown function (DUF3527)	Protein of unknown function (DUF3527)
c46724.graph_c0	C2	5.41e-08	0.252	-1.92575	down	peroxisomal membrane protein pmp34, putative [Ricinus communis]	peroxisomal adenine nucleotide carrier 1	peroxisomal adenine nucleotide carrier 1
c46966.graph_c0	C2	7.08e-05	0.251	-1.93152	down	PREDICTED: lysosomal beta glucosidase-like isoform X3 [Phoenix dactylifera]	Glycosyl hydrolase family protein	Glycosyl hydrolase family protein
c47576.graph_c0	C2	7.27e-07	0.25	-1.93857	down	PREDICTED: receptor-like serine/threonine-protein kinase SD1-8 isoform X2 [Elaeis guineensis]	receptor kinase 3	receptor kinase 3
c33407.graph_c0	C2	1.58e-05	0.25	-1.94591	down	PREDICTED: V-type proton ATPase 16 kDa proteolipid subunit-like [Elaeis guineensis]	vacuolar H+-pumping ATPase 16 kDa proteolipid subunit 4	vacuolar H+-pumping ATPase 16 kDa proteolipid subunit 4
c49537.graph_c1	C2	7.87e-08	0.249	-1.93794	down	PREDICTED: zinc finger AN1 and C2H2 domain-containing stress-associated protein 16 [Elaeis guineensis]	zinc finger (C2H2 type, AN1-like) family protein	zinc finger (C2H2 type, AN1-like) family protein
c43793.graph_c0	C2	9.86e-05	0.249	-1.94113	down	PREDICTED: zinc finger CCCH domain-containing protein 2-like [Phoenix dactylifera]	CCCH-type zinc finger family protein	CCCH-type zinc finger family protein
c37612.graph_c0	C2	3.91e-06	0.248	-1.95949	down	PREDICTED: transcription factor bHLH18-like [Musa acuminata subsp. malaccensis]	basic helix-loop-helix (bHLH) DNA-binding superfamily protein	basic helix-loop-helix (bHLH) DNA-binding superfamily protein
c47179.graph_c0	C2	4.88e-06	0.246	-1.96437	down	PREDICTED: cytochrome P450 77A2 [Phoenix dactylifera]	cytochrome P450, family 77, subfamily A, polypeptide 4	cytochrome P450, family 77, subfamily A, polypeptide 4
c40980.graph_c0	C2	0.000144609	0.245	-1.97687	down	BTB/POZ domain-containing protein, partial [Iris japonica]	BTB/POZ domain-containing protein	BTB/POZ domain-containing protein
c39493.graph_c0	C2	6.31e-07	0.243	-1.99327	down	PREDICTED: uncharacterized protein LOC105051672 [Elaeis guineensis]	Protein of unknown function, DUF538	Protein of unknown function, DUF538
c35551.graph_c0	C2	6.62e-06	0.24	-2.00099	down	unnamed protein product [Ipomoea batatas]	zinc ion binding;nucleic acid binding	zinc ion binding;nucleic acid binding
c47002.graph_c0	C2	1.31e-06	0.237	-2.01613	down	PREDICTED: F-box protein At5g06550 [Phoenix dactylifera]	CONTAINS InterPro DOMAIN/s: Transcription factor jumonji/aspartyl beta-hydroxylase (InterPro:IPR003347), F-box domain, Skp2-like (InterPro:IPR022364), Transcription factor jumonji (InterPro:IPR013129); BEST Arabidopsis thaliana protein match is: transferases, transferring glycosyl groups (TAIR:AT1G78280.1); Has 1762 Blast hits to 1747 proteins in 292 species: Archae - 0; Bacteria - 297; Metazoa -…	CONTAINS InterPro DOMAIN/s: Transcription factor jumonji/aspartyl beta-hydroxylase (InterPro:IPR003347), F-box domain, Skp2-like (InterPro:IPR022364), Transcription factor jumonji (InterPro:IPR013129); BEST Arabidopsis thaliana protein match is: transferases, transferring glycosyl groups (TAIR:AT1G78280.1); Has 1762 Blast hits to 1747 proteins in 292 species: Archae - 0; Bacteria - 297; Metazoa -…
c39724.graph_c0	C2	3.01e-06	0.236	-2.01866	down	PREDICTED: protein SYM1-like [Elaeis guineensis]	Peroxisomal membrane 22 kDa (Mpv17/PMP22) family protein	Peroxisomal membrane 22 kDa (Mpv17/PMP22) family protein
c44394.graph_c0	C2	5.37e-13	0.234	-2.03614	down	PREDICTED: probable LRR receptor-like serine/threonine-protein kinase At2g24230 [Elaeis guineensis]	Leucine-rich repeat protein kinase family protein	Leucine-rich repeat protein kinase family protein
c42007.graph_c0	C2	2.54e-10	0.232	-2.04073	down	PREDICTED: uncharacterized protein LOC103983567 [Musa acuminata subsp. malaccensis]	unknown protein; FUNCTIONS IN: molecular_function unknown; INVOLVED IN: biological_process unknown; LOCATED IN: endomembrane system; EXPRESSED IN: 17 plant structures; EXPRESSED DURING: 10 growth stages; Has 35333 Blast hits to 34131 proteins in 2444 species: Archae - 798; Bacteria - 22429; Metazoa - 974; Fungi - 991; Plants - 531; Viruses - 0; Other Eukaryotes - 9610 (source: NCBI BLink).	unknown protein; FUNCTIONS IN: molecular_function unknown; INVOLVED IN: biological_process unknown; LOCATED IN: endomembrane system; EXPRESSED IN: 17 plant structures; EXPRESSED DURING: 10 growth stages; Has 35333 Blast hits to 34131 proteins in 2444 species: Archae - 798; Bacteria - 22429; Metazoa - 974; Fungi - 991; Plants - 531; Viruses - 0; Other Eukaryotes - 9610 (source: NCBI BLink).
c41128.graph_c0	C2	4.42e-06	0.232	-2.05261	down	PREDICTED: 60S ribosomal protein L3-like isoform X1 [Elaeis guineensis]	R-protein L3 B	R-protein L3 B
c38870.graph_c0	C2	1.82e-05	0.232	-2.05298	down	PREDICTED: transcription factor DIVARICATA-like [Phoenix dactylifera]	Duplicated homeodomain-like superfamily protein	Duplicated homeodomain-like superfamily protein
c46746.graph_c0	C2	2.08e-06	0.23	-2.06554	down	PREDICTED: BTB/POZ domain-containing protein At4g30940 [Elaeis guineensis]	BTB/POZ domain with WD40/YVTN repeat-like protein	BTB/POZ domain with WD40/YVTN repeat-like protein
c37036.graph_c0	C2	0.00137703	0.229	-2.03899	down	PREDICTED: alpha-amylase isozyme 3D-like [Elaeis guineensis]	alpha-amylase-like	alpha-amylase-like
c37443.graph_c0	C2	8.24e-08	0.228	-2.07471	down	PREDICTED: RING-H2 finger protein ATL80-like [Musa acuminata subsp. malaccensis]	RING/U-box superfamily protein	RING/U-box superfamily protein
c43580.graph_c0	C2	2.6e-07	0.228	-2.07526	down	PREDICTED: probable WRKY transcription factor 75 isoform X1 [Elaeis guineensis]	WRKY DNA-binding protein 75	WRKY DNA-binding protein 75
c36406.graph_c0	C2	0.00181076	0.228	-2.07853	down	unnamed protein product [Coffea canephora]	Protein of unknown function (DUF581)	Protein of unknown function (DUF581)
c40366.graph_c0	C2	0.000371071	0.227	-2.09799	down	PREDICTED: ethylene-responsive transcription factor RAP2-4-like [Elaeis guineensis]	Integrase-type DNA-binding superfamily protein	Integrase-type DNA-binding superfamily protein
c44386.graph_c2	C2	9.31e-12	0.226	-2.09096	down	PREDICTED: pentatricopeptide repeat-containing protein At2g40720 [Elaeis guineensis]	Tetratricopeptide repeat (TPR)-like superfamily protein	Tetratricopeptide repeat (TPR)-like superfamily protein
c33844.graph_c0	C2	0.0020095	0.222	-2.09785	down	PREDICTED: gibberellin 20 oxidase 1-D-like [Phoenix dactylifera]	gibberellin 20 oxidase 2	gibberellin 20 oxidase 2
c34385.graph_c1	C2	0.000237467	0.222	-2.11164	down	PREDICTED: transcription factor MYB3-like [Elaeis guineensis]	MYB-like 102	MYB-like 102
c46666.graph_c0	C2	4.58e-09	0.221	-2.11771	down	PREDICTED: neurogenic locus notch homolog protein 3-like [Phoenix dactylifera]	CONTAINS InterPro DOMAIN/s: EGF-like (InterPro:IPR006210); Has 259 Blast hits to 234 proteins in 55 species: Archae - 0; Bacteria - 0; Metazoa - 184; Fungi - 0; Plants - 69; Viruses - 0; Other Eukaryotes - 6 (source: NCBI BLink).	CONTAINS InterPro DOMAIN/s: EGF-like (InterPro:IPR006210); Has 259 Blast hits to 234 proteins in 55 species: Archae - 0; Bacteria - 0; Metazoa - 184; Fungi - 0; Plants - 69; Viruses - 0; Other Eukaryotes - 6 (source: NCBI BLink).
c47980.graph_c0	C2	2.23e-05	0.22	-2.12808	down	PREDICTED: uncharacterized protein LOC103719721 [Phoenix dactylifera]	Hypoxia-responsive family protein	Hypoxia-responsive family protein
c32476.graph_c0	C2	4.34e-08	0.22	-2.11697	down	PREDICTED: uncharacterized protein LOC103722742 [Phoenix dactylifera]	unknown protein; FUNCTIONS IN: molecular_function unknown; INVOLVED IN: biological_process unknown; LOCATED IN: endomembrane system; EXPRESSED IN: 18 plant structures; EXPRESSED DURING: 12 growth stages; BEST Arabidopsis thaliana protein match is: unknown protein (TAIR:AT4G16400.1); Has 29 Blast hits to 29 proteins in 8 species: Archae - 0; Bacteria - 0; Metazoa - 0; Fungi - 0; Plants - 29; Virus…	unknown protein; FUNCTIONS IN: molecular_function unknown; INVOLVED IN: biological_process unknown; LOCATED IN: endomembrane system; EXPRESSED IN: 18 plant structures; EXPRESSED DURING: 12 growth stages; BEST Arabidopsis thaliana protein match is: unknown protein (TAIR:AT4G16400.1); Has 29 Blast hits to 29 proteins in 8 species: Archae - 0; Bacteria - 0; Metazoa - 0; Fungi - 0; Plants - 29; Virus…
c48799.graph_c0	C2	2.43e-07	0.219	-2.12335	down	PREDICTED: probable aquaporin TIP2-1 [Elaeis guineensis]	tonoplast intrinsic protein 2;3	tonoplast intrinsic protein 2;3
c49288.graph_c0	C2	1.36e-07	0.219	-2.13138	down	hypothetical protein OsJ_24761 [Oryza sativa Japonica Group]	Protein of unknown function (DUF707)	Protein of unknown function (DUF707)
c48584.graph_c0	C2	6.08e-12	0.219	-2.12617	down	PREDICTED: receptor-like serine/threonine-protein kinase SD1-8 isoform X3 [Elaeis guineensis]	receptor kinase 1	receptor kinase 1
c40751.graph_c0	C2	1.15e-08	0.218	-2.12951	down	PREDICTED: putative phospholipid-transporting ATPase 9 isoform X1 [Musa acuminata subsp. malaccensis]	ATPase E1-E2 type family protein / haloacid dehalogenase-like hydrolase family protein	ATPase E1-E2 type family protein / haloacid dehalogenase-like hydrolase family protein
c31177.graph_c0	C2	0.00152526	0.217	-2.1451	down	peroxidase [Doritis pulcherrima x Phalaenopsis hybrid cultivar]	Peroxidase superfamily protein	Peroxidase superfamily protein
c32210.graph_c0	C2	5.44e-05	0.213	-2.16368	down	PREDICTED: uncharacterized protein LOC103713461 [Phoenix dactylifera]	unknown protein; Has 30201 Blast hits to 17322 proteins in 780 species: Archae - 12; Bacteria - 1396; Metazoa - 17338; Fungi - 3422; Plants - 5037; Viruses - 0; Other Eukaryotes - 2996 (source: NCBI BLink).	unknown protein; Has 30201 Blast hits to 17322 proteins in 780 species: Archae - 12; Bacteria - 1396; Metazoa - 17338; Fungi - 3422; Plants - 5037; Viruses - 0; Other Eukaryotes - 2996 (source: NCBI BLink).
c18834.graph_c0	C2	0.000445028	0.212	-2.17244	down	PREDICTED: putative glutaredoxin-C14 [Musa acuminata subsp. malaccensis]	Thioredoxin superfamily protein	Thioredoxin superfamily protein
c44592.graph_c0	C2	4.45e-07	0.212	-2.17386	down	PREDICTED: protein UPSTREAM OF FLC-like [Elaeis guineensis]	Domain of unknown function (DUF966)	Domain of unknown function (DUF966)
c44615.graph_c0	C2	1.97e-06	0.212	-2.17335	down	PREDICTED: probable salt tolerance-like protein At1g75540 [Musa acuminata subsp. malaccensis]	B-box zinc finger family protein	B-box zinc finger family protein
c43799.graph_c0	C2	0.00417431	0.211	-2.17344	down	PREDICTED: G-type lectin S-receptor-like serine/threonine-protein kinase RLK1 [Elaeis guineensis]	receptor-like protein kinase 1	receptor-like protein kinase 1
c30045.graph_c0	C2	0.000722149	0.21	-2.18909	down	PREDICTED: extradiol ring-cleavage dioxygenase [Elaeis guineensis]	catalytic LigB subunit of aromatic ring-opening dioxygenase family	catalytic LigB subunit of aromatic ring-opening dioxygenase family
c32426.graph_c0	C2	9.96e-07	0.208	-2.19836	down	PREDICTED: mitochondrial intermembrane space import and assembly protein 40 [Nelumbo nucifera]	Cox19-like CHCH family protein	Cox19-like CHCH family protein
c34586.graph_c1	C2	7.19e-08	0.205	-2.22934	down	PREDICTED: uncharacterized protein LOC105040362 [Elaeis guineensis]	unknown protein; FUNCTIONS IN: molecular_function unknown; INVOLVED IN: biological_process unknown; LOCATED IN: cellular_component unknown; EXPRESSED IN: 25 plant structures; EXPRESSED DURING: 13 growth stages; BEST Arabidopsis thaliana protein match is: unknown protein (TAIR:AT5G58100.1); Has 1610 Blast hits to 344 proteins in 85 species: Archae - 0; Bacteria - 567; Metazoa - 95; Fungi - 71; Pla…	unknown protein; FUNCTIONS IN: molecular_function unknown; INVOLVED IN: biological_process unknown; LOCATED IN: cellular_component unknown; EXPRESSED IN: 25 plant structures; EXPRESSED DURING: 13 growth stages; BEST Arabidopsis thaliana protein match is: unknown protein (TAIR:AT5G58100.1); Has 1610 Blast hits to 344 proteins in 85 species: Archae - 0; Bacteria - 567; Metazoa - 95; Fungi - 71; Pla…
c42898.graph_c0	C2	0.00503848	0.204	-2.2336	down	PREDICTED: bidirectional sugar transporter SWEET2a-like isoform X1 [Musa acuminata subsp. malaccensis]	Nodulin MtN3 family protein	Nodulin MtN3 family protein
c36058.graph_c0	C2	1.89e-09	0.203	-2.23294	down	PREDICTED: BRI1 kinase inhibitor 1-like [Elaeis guineensis]	BRI1 kinase inhibitor 1	BRI1 kinase inhibitor 1
c40272.graph_c0	C2	8.89e-07	0.201	-2.25637	down	PREDICTED: crt homolog 1-like [Elaeis guineensis]	CRT (chloroquine-resistance transporter)-like transporter 1	CRT (chloroquine-resistance transporter)-like transporter 1
c36204.graph_c0	C2	4.77e-06	0.2	-2.26935	down	PREDICTED: chaperone protein dnaJ 11, chloroplastic-like [Musa acuminata subsp. malaccensis]	Chaperone DnaJ-domain superfamily protein	Chaperone DnaJ-domain superfamily protein
c35709.graph_c0	C2	9.73e-06	0.199	-2.25757	down	PREDICTED: ABC transporter C family member 3-like [Elaeis guineensis]	non-intrinsic ABC protein 5	non-intrinsic ABC protein 5
c43621.graph_c0	C2	4.31e-11	0.195	-2.3013	down	PREDICTED: G-type lectin S-receptor-like serine/threonine-protein kinase RLK1 [Nelumbo nucifera]	S-locus lectin protein kinase family protein	S-locus lectin protein kinase family protein
c39070.graph_c0	C2	0.000223576	0.193	-2.3157	down	PREDICTED: uncharacterized protein LOC103974170 [Musa acuminata subsp. malaccensis]	Protein of unknown function, DUF538	Protein of unknown function, DUF538
c43212.graph_c0	C2	4.43e-05	0.19	-2.33137	down	PREDICTED: alpha,alpha-trehalose-phosphate synthase [UDP-forming] 6-like [Nelumbo nucifera]	UDP-Glycosyltransferase / trehalose-phosphatase family protein	UDP-Glycosyltransferase / trehalose-phosphatase family protein
c40870.graph_c0	C2	2.08e-13	0.19	-2.33351	down	PREDICTED: LOW QUALITY PROTEIN: quinolinate synthase, chloroplastic [Phoenix dactylifera]	quinolinate synthase	quinolinate synthase
c42240.graph_c0	C2	1.86e-09	0.189	-2.33739	down	PREDICTED: uncharacterized protein LOC105034889 [Elaeis guineensis]	transmembrane protein G1P-related 1	transmembrane protein G1P-related 1
c48284.graph_c1	C2	5.95e-06	0.189	-2.35711	down	PREDICTED: uncharacterized protein LOC103715383 [Phoenix dactylifera]	Protein of unknown function (DUF1635)	Protein of unknown function (DUF1635)
c34586.graph_c0	C2	1.03e-10	0.187	-2.35795	down	PREDICTED: uncharacterized protein LOC103721331 [Phoenix dactylifera]	unknown protein; FUNCTIONS IN: molecular_function unknown; INVOLVED IN: biological_process unknown; LOCATED IN: cellular_component unknown; EXPRESSED IN: 25 plant structures; EXPRESSED DURING: 13 growth stages; BEST Arabidopsis thaliana protein match is: unknown protein (TAIR:AT5G58100.1); Has 1610 Blast hits to 344 proteins in 85 species: Archae - 0; Bacteria - 567; Metazoa - 95; Fungi - 71; Pla…	unknown protein; FUNCTIONS IN: molecular_function unknown; INVOLVED IN: biological_process unknown; LOCATED IN: cellular_component unknown; EXPRESSED IN: 25 plant structures; EXPRESSED DURING: 13 growth stages; BEST Arabidopsis thaliana protein match is: unknown protein (TAIR:AT5G58100.1); Has 1610 Blast hits to 344 proteins in 85 species: Archae - 0; Bacteria - 567; Metazoa - 95; Fungi - 71; Pla…
c41500.graph_c0	C2	2.34e-12	0.187	-2.35374	down	PREDICTED: 3-methyl-2-oxobutanoate hydroxymethyltransferase 1, mitochondrial-like [Elaeis guineensis]	ketopantoate hydroxymethyltransferase 1	ketopantoate hydroxymethyltransferase 1
c49288.graph_c1	C2	9.84e-06	0.187	-2.35068	down	PREDICTED: uncharacterized protein LOC103706547 [Phoenix dactylifera]	Protein of unknown function (DUF707)	Protein of unknown function (DUF707)
c39101.graph_c0	C2	7.29e-10	0.187	-2.36184	down	PREDICTED: LOW QUALITY PROTEIN: ABC transporter G family member 6-like [Elaeis guineensis]	ABC-2 type transporter family protein	ABC-2 type transporter family protein
c37609.graph_c0	C2	3.17e-06	0.185	-2.37783	down	PREDICTED: UDP-glycosyltransferase 92A1-like [Nelumbo nucifera]	UDP-Glycosyltransferase superfamily protein	UDP-Glycosyltransferase superfamily protein
c25806.graph_c0	C2	8.63e-06	0.185	-2.3671	down	hypothetical protein M378DRAFT_186572 [Amanita muscaria Koide BX008]	Leucine-rich repeat (LRR) family protein	Leucine-rich repeat (LRR) family protein
c47889.graph_c0	C2	4.79e-17	0.184	-2.38303	down	PREDICTED: probable LRR receptor-like serine/threonine-protein kinase At1g74360, partial [Musa acuminata subsp. malaccensis]	Leucine-rich repeat protein kinase family protein	Leucine-rich repeat protein kinase family protein
c40341.graph_c0	C2	0.0024727	0.184	-2.38635	down	PREDICTED: 3-ketoacyl-CoA synthase 11 [Vitis vinifera]	3-ketoacyl-CoA synthase 11	3-ketoacyl-CoA synthase 11
c32503.graph_c0	C2	0.000175688	0.183	-2.40491	down	PREDICTED: transcription factor bHLH113-like [Phoenix dactylifera]	basic helix-loop-helix (bHLH) DNA-binding superfamily protein	basic helix-loop-helix (bHLH) DNA-binding superfamily protein
c35433.graph_c0	C2	0.000277344	0.183	-2.38687	down	3-ketoacyl-CoA synthase 11 [Gossypium raimondii]	3-ketoacyl-CoA synthase 11	3-ketoacyl-CoA synthase 11
c42378.graph_c0	C2	1.6e-06	0.182	-2.39496	down	PREDICTED: uncharacterized protein LOC105171933 [Sesamum indicum]	unknown protein; Has 21 Blast hits to 21 proteins in 8 species: Archae - 0; Bacteria - 0; Metazoa - 0; Fungi - 0; Plants - 21; Viruses - 0; Other Eukaryotes - 0 (source: NCBI BLink).	unknown protein; Has 21 Blast hits to 21 proteins in 8 species: Archae - 0; Bacteria - 0; Metazoa - 0; Fungi - 0; Plants - 21; Viruses - 0; Other Eukaryotes - 0 (source: NCBI BLink).
c43786.graph_c0	C2	1.17e-12	0.182	-2.39463	down	PREDICTED: uncharacterized protein LOC103711986 [Phoenix dactylifera]	Protein of unknown function (DUF1645)	Protein of unknown function (DUF1645)
c46337.graph_c0	C2	2.22e-07	0.181	-2.41817	down	PREDICTED: probable long-chain-alcohol O-fatty-acyltransferase 5 [Elaeis guineensis]	MBOAT (membrane bound O-acyl transferase) family protein	MBOAT (membrane bound O-acyl transferase) family protein
c39291.graph_c0	C2	7.58e-06	0.181	-2.41478	down	PREDICTED: putative DNA-binding protein ESCAROLA [Musa acuminata subsp. malaccensis]	Predicted AT-hook DNA-binding family protein	Predicted AT-hook DNA-binding family protein
c32141.graph_c1	C2	1.19e-07	0.18	-2.3997	down	PREDICTED: adenylyl-sulfate kinase 3-like [Phoenix dactylifera]	adenosine-5&apos;-phosphosulfate (APS) kinase 3	adenosine-5&apos;-phosphosulfate (APS) kinase 3
c35216.graph_c0	C2	2.66e-08	0.179	-2.42479	down	PREDICTED: ethylene-responsive transcription factor ERF011-like [Elaeis guineensis]	related to AP2 1	related to AP2 1
c43932.graph_c0	C2	9.2e-11	0.178	-2.44081	down	PREDICTED: GDSL esterase/lipase At1g74460 [Elaeis guineensis]	GDSL-like Lipase/Acylhydrolase superfamily protein	GDSL-like Lipase/Acylhydrolase superfamily protein
c41518.graph_c0	C2	3.46e-21	0.177	-2.44427	down	PREDICTED: receptor-like protein kinase HSL1 [Phoenix dactylifera]	Protein kinase family protein with leucine-rich repeat domain	Protein kinase family protein with leucine-rich repeat domain
c39915.graph_c0	C2	2.39e-07	0.176	-2.44116	down	PREDICTED: probable adenylate kinase 7, mitochondrial [Elaeis guineensis]	P-loop containing nucleoside triphosphate hydrolases superfamily protein	P-loop containing nucleoside triphosphate hydrolases superfamily protein
c40497.graph_c0	C2	6.32e-06	0.176	-2.44396	down	stearoyl-ACP desaturase-like protein 4 [Ophrys sphegodes]	Plant stearoyl-acyl-carrier-protein desaturase family protein	Plant stearoyl-acyl-carrier-protein desaturase family protein
c48463.graph_c0	C2	3.99e-06	0.174	-2.44677	down	PREDICTED: uncharacterized protein LOC105034272 [Elaeis guineensis]	FUNCTIONS IN: molecular_function unknown; INVOLVED IN: biological_process unknown; LOCATED IN: chloroplast; EXPRESSED IN: 13 plant structures; EXPRESSED DURING: 9 growth stages; BEST Arabidopsis thaliana protein match is: Pyridoxal phosphate (PLP)-dependent transferases superfamily protein (TAIR:AT5G51920.1); Has 520 Blast hits to 468 proteins in 130 species: Archae - 5; Bacteria - 23; Metazoa - …	FUNCTIONS IN: molecular_function unknown; INVOLVED IN: biological_process unknown; LOCATED IN: chloroplast; EXPRESSED IN: 13 plant structures; EXPRESSED DURING: 9 growth stages; BEST Arabidopsis thaliana protein match is: Pyridoxal phosphate (PLP)-dependent transferases superfamily protein (TAIR:AT5G51920.1); Has 520 Blast hits to 468 proteins in 130 species: Archae - 5; Bacteria - 23; Metazoa - …
c42327.graph_c0	C2	0.00072556	0.174	-2.46035	down	PREDICTED: RING-H2 finger protein ATL3 [Elaeis guineensis]	RING/U-box superfamily protein	RING/U-box superfamily protein
c45837.graph_c0	C2	4.59e-06	0.174	-2.45577	down	PREDICTED: mitochondrial arginine transporter BAC2 [Elaeis guineensis]	Mitochondrial substrate carrier family protein	Mitochondrial substrate carrier family protein
c45368.graph_c0	C2	3.83e-06	0.173	-2.4571	down	PREDICTED: protein PLANT CADMIUM RESISTANCE 8-like [Elaeis guineensis]	PLAC8 family protein	PLAC8 family protein
c47992.graph_c0	C2	2.65e-13	0.173	-2.4633	down	PREDICTED: ABC transporter C family member 3-like isoform X2 [Musa acuminata subsp. malaccensis]	multidrug resistance-associated protein 3	multidrug resistance-associated protein 3
c34374.graph_c0	C2	0.000147434	0.172	-2.46894	down	OSJNBa0074L08.8 [Oryza sativa Japonica Group]	ferredoxin/thioredoxin reductase subunit A (variable subunit) 2	ferredoxin/thioredoxin reductase subunit A (variable subunit) 2
c13552.graph_c0	C2	3.42e-06	0.168	-2.517	down	PREDICTED: uncharacterized protein LOC105049310 [Elaeis guineensis]	unknown protein; FUNCTIONS IN: molecular_function unknown; INVOLVED IN: biological_process unknown; LOCATED IN: endomembrane system; BEST Arabidopsis thaliana protein match is: unknown protein (TAIR:AT1G06980.1); Has 167 Blast hits to 167 proteins in 14 species: Archae - 0; Bacteria - 0; Metazoa - 0; Fungi - 0; Plants - 167; Viruses - 0; Other Eukaryotes - 0 (source: NCBI BLink).	unknown protein; FUNCTIONS IN: molecular_function unknown; INVOLVED IN: biological_process unknown; LOCATED IN: endomembrane system; BEST Arabidopsis thaliana protein match is: unknown protein (TAIR:AT1G06980.1); Has 167 Blast hits to 167 proteins in 14 species: Archae - 0; Bacteria - 0; Metazoa - 0; Fungi - 0; Plants - 167; Viruses - 0; Other Eukaryotes - 0 (source: NCBI BLink).
c41230.graph_c0	C2	2.03e-05	0.167	-2.52198	down	PREDICTED: GDSL esterase/lipase At2g23540 [Elaeis guineensis]	GDSL-like Lipase/Acylhydrolase superfamily protein	GDSL-like Lipase/Acylhydrolase superfamily protein
c32802.graph_c0	C2	1.73e-13	0.166	-2.53044	down	PREDICTED: uncharacterized protein LOC103995085 [Musa acuminata subsp. malaccensis]	Family of unknown function (DUF716)	Family of unknown function (DUF716)
c42046.graph_c0	C2	0.00736543	0.165	-2.53657	down	PREDICTED: annexin D4-like [Phoenix dactylifera]	annexin 6	annexin 6
c25785.graph_c0	C2	3.98e-08	0.165	-2.53052	down	hypothetical protein glysoja_019480 [Glycine soja]	unknown protein; FUNCTIONS IN: molecular_function unknown; INVOLVED IN: biological_process unknown; LOCATED IN: plasma membrane; EXPRESSED IN: 21 plant structures; EXPRESSED DURING: 11 growth stages; Has 16 Blast hits to 16 proteins in 8 species: Archae - 0; Bacteria - 0; Metazoa - 0; Fungi - 0; Plants - 16; Viruses - 0; Other Eukaryotes - 0 (source: NCBI BLink).	unknown protein; FUNCTIONS IN: molecular_function unknown; INVOLVED IN: biological_process unknown; LOCATED IN: plasma membrane; EXPRESSED IN: 21 plant structures; EXPRESSED DURING: 11 growth stages; Has 16 Blast hits to 16 proteins in 8 species: Archae - 0; Bacteria - 0; Metazoa - 0; Fungi - 0; Plants - 16; Viruses - 0; Other Eukaryotes - 0 (source: NCBI BLink).
c41374.graph_c0	C2	1.38e-15	0.163	-2.56003	down	PREDICTED: uncharacterized protein LOC105050971 [Elaeis guineensis]	Family of unknown function (DUF716)	Family of unknown function (DUF716)
c31784.graph_c0	C2	1.44e-06	0.162	-2.56005	down	PREDICTED: uncharacterized protein LOC103438348 [Malus domestica]	unknown protein; FUNCTIONS IN: molecular_function unknown; INVOLVED IN: anaerobic respiration; LOCATED IN: endomembrane system; EXPRESSED IN: 17 plant structures; EXPRESSED DURING: 9 growth stages; BEST Arabidopsis thaliana protein match is: unknown protein (TAIR:AT2G31945.1); Has 63 Blast hits to 63 proteins in 10 species: Archae - 0; Bacteria - 0; Metazoa - 0; Fungi - 0; Plants - 63; Viruses - …	unknown protein; FUNCTIONS IN: molecular_function unknown; INVOLVED IN: anaerobic respiration; LOCATED IN: endomembrane system; EXPRESSED IN: 17 plant structures; EXPRESSED DURING: 9 growth stages; BEST Arabidopsis thaliana protein match is: unknown protein (TAIR:AT2G31945.1); Has 63 Blast hits to 63 proteins in 10 species: Archae - 0; Bacteria - 0; Metazoa - 0; Fungi - 0; Plants - 63; Viruses - …
c34049.graph_c0	C2	1.63e-06	0.162	-2.56978	down	PREDICTED: uncharacterized protein LOC105040176 [Elaeis guineensis]	Lactoylglutathione lyase / glyoxalase I family protein	Lactoylglutathione lyase / glyoxalase I family protein
c36478.graph_c0	C2	9.92e-07	0.162	-2.56515	down	PREDICTED: MATE efflux family protein 5-like [Elaeis guineensis]	MATE efflux family protein	MATE efflux family protein
c44427.graph_c0	C2	5.49e-07	0.161	-2.56916	down	PREDICTED: scarecrow-like protein 9 [Phoenix dactylifera]	GRAS family transcription factor	GRAS family transcription factor
c26560.graph_c0	C2	1.94e-07	0.161	-2.56719	down	PREDICTED: ocs element-binding factor 1-like [Phoenix dactylifera]	basic leucine-zipper 58	basic leucine-zipper 58
c42198.graph_c0	C2	2.34e-09	0.161	-2.57126	down	PREDICTED: uncharacterized protein LOC105048063 [Elaeis guineensis]	unknown protein; FUNCTIONS IN: molecular_function unknown; INVOLVED IN: response to chitin; LOCATED IN: vacuole; BEST Arabidopsis thaliana protein match is: unknown protein (TAIR:AT1G52140.1); Has 109 Blast hits to 109 proteins in 16 species: Archae - 0; Bacteria - 0; Metazoa - 0; Fungi - 0; Plants - 109; Viruses - 0; Other Eukaryotes - 0 (source: NCBI BLink).	unknown protein; FUNCTIONS IN: molecular_function unknown; INVOLVED IN: response to chitin; LOCATED IN: vacuole; BEST Arabidopsis thaliana protein match is: unknown protein (TAIR:AT1G52140.1); Has 109 Blast hits to 109 proteins in 16 species: Archae - 0; Bacteria - 0; Metazoa - 0; Fungi - 0; Plants - 109; Viruses - 0; Other Eukaryotes - 0 (source: NCBI BLink).
c44232.graph_c1	C2	2.07e-07	0.16	-2.59529	down	PREDICTED: E3 ubiquitin-protein ligase ATL31-like [Elaeis guineensis]	RING/U-box superfamily protein	RING/U-box superfamily protein
c30960.graph_c0	C2	1.65e-07	0.16	-2.57893	down	PREDICTED: uncharacterized protein LOC105056051 [Elaeis guineensis]	unknown protein; FUNCTIONS IN: molecular_function unknown; INVOLVED IN: biological_process unknown; LOCATED IN: endomembrane system; BEST Arabidopsis thaliana protein match is: unknown protein (TAIR:AT2G04515.1); Has 30201 Blast hits to 17322 proteins in 780 species: Archae - 12; Bacteria - 1396; Metazoa - 17338; Fungi - 3422; Plants - 5037; Viruses - 0; Other Eukaryotes - 2996 (source: NCBI BLin…	unknown protein; FUNCTIONS IN: molecular_function unknown; INVOLVED IN: biological_process unknown; LOCATED IN: endomembrane system; BEST Arabidopsis thaliana protein match is: unknown protein (TAIR:AT2G04515.1); Has 30201 Blast hits to 17322 proteins in 780 species: Archae - 12; Bacteria - 1396; Metazoa - 17338; Fungi - 3422; Plants - 5037; Viruses - 0; Other Eukaryotes - 2996 (source: NCBI BLin…
c44207.graph_c0	C2	0.000267536	0.158	-2.60237	down	PREDICTED: LOW QUALITY PROTEIN: MATE efflux family protein 5-like [Elaeis guineensis]	MATE efflux family protein	MATE efflux family protein
c40831.graph_c0	C2	1.02e-07	0.158	-2.6107	down	PREDICTED: uncharacterized protein LOC104593432 [Nelumbo nucifera]	Protein of unknown function, DUF538	Protein of unknown function, DUF538
c48529.graph_c0	C2	5.83e-07	0.157	-2.60647	down	unnamed protein product [Vitis vinifera]	FUNCTIONS IN: molecular_function unknown; INVOLVED IN: biological_process unknown; LOCATED IN: cellular_component unknown; BEST Arabidopsis thaliana protein match is: COP1-interacting protein-related (TAIR:AT1G72410.1).	FUNCTIONS IN: molecular_function unknown; INVOLVED IN: biological_process unknown; LOCATED IN: cellular_component unknown; BEST Arabidopsis thaliana protein match is: COP1-interacting protein-related (TAIR:AT1G72410.1).
c38386.graph_c0	C2	5.17e-16	0.157	-2.60272	down	PREDICTED: transcription factor MYC4-like [Elaeis guineensis]	basic helix-loop-helix (bHLH) DNA-binding superfamily protein	basic helix-loop-helix (bHLH) DNA-binding superfamily protein
c20161.graph_c0	C2	1.88e-08	0.157	-2.61626	down	PREDICTED: uncharacterized protein LOC105035446 [Elaeis guineensis]	Basic-leucine zipper (bZIP) transcription factor family protein	Basic-leucine zipper (bZIP) transcription factor family protein
c41766.graph_c0	C2	3.01e-15	0.156	-2.61357	down	peroxidase [Doritis pulcherrima x Phalaenopsis hybrid cultivar]	Peroxidase superfamily protein	Peroxidase superfamily protein
c40969.graph_c0	C2	2.99e-06	0.156	-2.61896	down	PREDICTED: probable acetyltransferase NATA1-like [Phoenix dactylifera]	Acyl-CoA N-acyltransferases (NAT) superfamily protein	Acyl-CoA N-acyltransferases (NAT) superfamily protein
c45445.graph_c0	C2	9.63e-09	0.154	-2.63188	down	PREDICTED: U-box domain-containing protein 21-like [Elaeis guineensis]	ARM repeat superfamily protein	ARM repeat superfamily protein
c13529.graph_c0	C2	3.96e-11	0.154	-2.65332	down	PREDICTED: probable E3 ubiquitin-protein ligase XERICO [Elaeis guineensis]	RING/U-box superfamily protein	RING/U-box superfamily protein
c19023.graph_c0	C2	1.49e-09	0.153	-2.64671	down	PREDICTED: auxin-induced protein 15A-like [Sesamum indicum]	SAUR-like auxin-responsive protein family	SAUR-like auxin-responsive protein family
c32374.graph_c0	C2	2.93e-08	0.153	-2.64437	down	PREDICTED: uncharacterized protein At1g15400 [Nelumbo nucifera]	unknown protein; BEST Arabidopsis thaliana protein match is: unknown protein (TAIR:AT1G80180.1); Has 82 Blast hits to 82 proteins in 12 species: Archae - 0; Bacteria - 0; Metazoa - 0; Fungi - 0; Plants - 82; Viruses - 0; Other Eukaryotes - 0 (source: NCBI BLink).	unknown protein; BEST Arabidopsis thaliana protein match is: unknown protein (TAIR:AT1G80180.1); Has 82 Blast hits to 82 proteins in 12 species: Archae - 0; Bacteria - 0; Metazoa - 0; Fungi - 0; Plants - 82; Viruses - 0; Other Eukaryotes - 0 (source: NCBI BLink).
c43753.graph_c0	C2	9.42e-17	0.151	-2.67315	down	PREDICTED: uncharacterized protein LOC105037387 [Elaeis guineensis]	Protein of unknown function (DUF679)	Protein of unknown function (DUF679)
c44201.graph_c0	C2	2.06e-06	0.151	-2.69741	down	PREDICTED: WAT1-related protein At1g21890-like [Musa acuminata subsp. malaccensis]	nodulin MtN21 /EamA-like transporter family protein	nodulin MtN21 /EamA-like transporter family protein
c39839.graph_c0	C2	5.93e-17	0.145	-2.71404	down	PREDICTED: cytochrome P450 85A1-like isoform X2 [Elaeis guineensis]	brassinosteroid-6-oxidase 2	brassinosteroid-6-oxidase 2
c31955.graph_c0	C2	1.98e-15	0.143	-2.7506	down	hypothetical protein OsJ_24495 [Oryza sativa Japonica Group]	Ras-related small GTP-binding family protein	Ras-related small GTP-binding family protein
c41971.graph_c0	C2	1.15e-13	0.141	-2.75767	down	hypothetical protein CICLE_v10033321mg [Citrus clementina]	Cytochrome P450 superfamily protein	Cytochrome P450 superfamily protein
c37609.graph_c1	C2	5.88e-08	0.141	-2.77378	down	PREDICTED: crocetin glucosyltransferase 3-like [Phoenix dactylifera]	UDP-Glycosyltransferase superfamily protein	UDP-Glycosyltransferase superfamily protein
c41512.graph_c1	C2	1.73e-06	0.14	-2.76868	down	PREDICTED: flavonoid 3&apos;-monooxygenase-like [Phoenix dactylifera]	Cytochrome P450 superfamily protein	Cytochrome P450 superfamily protein
c45938.graph_c0	C2	4.34e-08	0.14	-2.76645	down	PREDICTED: subtilisin-like protease SBT5.3 [Phoenix dactylifera]	Subtilisin-like serine endopeptidase family protein	Subtilisin-like serine endopeptidase family protein
c32035.graph_c0	C2	2.29e-14	0.138	-2.80326	down	PREDICTED: mediator-associated protein 1-like [Phoenix dactylifera]	DNA-binding storekeeper protein-related transcriptional regulator	DNA-binding storekeeper protein-related transcriptional regulator
c39126.graph_c0	C2	9.13e-12	0.134	-2.84125	down	PREDICTED: uncharacterized protein LOC103699708 [Phoenix dactylifera]	unknown protein; BEST Arabidopsis thaliana protein match is: unknown protein (TAIR:AT5G12340.1); Has 166 Blast hits to 162 proteins in 36 species: Archae - 0; Bacteria - 2; Metazoa - 15; Fungi - 5; Plants - 124; Viruses - 0; Other Eukaryotes - 20 (source: NCBI BLink).	unknown protein; BEST Arabidopsis thaliana protein match is: unknown protein (TAIR:AT5G12340.1); Has 166 Blast hits to 162 proteins in 36 species: Archae - 0; Bacteria - 2; Metazoa - 15; Fungi - 5; Plants - 124; Viruses - 0; Other Eukaryotes - 20 (source: NCBI BLink).
c41083.graph_c0	C2	4.62e-05	0.132	-2.87841	down	hypothetical protein PRUPE_ppa017790mg [Prunus persica]	DNA/RNA polymerases superfamily protein	DNA/RNA polymerases superfamily protein
c47185.graph_c0	C2	1.05e-06	0.131	-2.86368	down	PREDICTED: LOW QUALITY PROTEIN: uncharacterized protein LOC105045061 [Elaeis guineensis]	alpha/beta-Hydrolases superfamily protein	alpha/beta-Hydrolases superfamily protein
c38726.graph_c0	C2	3.31e-20	0.131	-2.87953	down	PREDICTED: RING-H2 finger protein ATL64-like [Phoenix dactylifera]	TOXICOS EN LEVADURA 2	TOXICOS EN LEVADURA 2
c41621.graph_c0	C2	6.82e-06	0.131	-2.8839	down	putative chloroplast chlorophyll a/b-binding protein [Carya cathayensis]	chlorophyll A/B binding protein 1	chlorophyll A/B binding protein 1
c41934.graph_c0	C2	8.91e-09	0.13	-2.87681	down	PREDICTED: ABC transporter B family member 4-like isoform X3 [Elaeis guineensis]	P-glycoprotein 21	P-glycoprotein 21
c26310.graph_c0	C2	4.86e-08	0.129	-2.89881	down	TPA: putative NAC domain transcription factor superfamily protein [Zea mays]	Arabidopsis NAC domain containing protein 87	Arabidopsis NAC domain containing protein 87
c41739.graph_c0	C2	5.64e-12	0.129	-2.88875	down	PREDICTED: LOW QUALITY PROTEIN: ABC transporter B family member 4-like, partial [Phoenix dactylifera]	ATP binding cassette subfamily B4	ATP binding cassette subfamily B4
c43525.graph_c0	C2	9.19e-12	0.129	-2.88956	down	PREDICTED: putative GEM-like protein 8 [Elaeis guineensis]	GRAM domain-containing protein / ABA-responsive protein-related	GRAM domain-containing protein / ABA-responsive protein-related
c32496.graph_c0	C2	3.89e-10	0.125	-2.94512	down	PREDICTED: U-box domain-containing protein 3 isoform X1 [Phoenix dactylifera]	ARM repeat superfamily protein	ARM repeat superfamily protein
c49338.graph_c0	C2	3.31e-20	0.123	-2.96645	down	PREDICTED: uncharacterized protein LOC103717326 [Phoenix dactylifera]	S-locus lectin protein kinase family protein	S-locus lectin protein kinase family protein
c49367.graph_c0	C2	1.24e-06	0.121	-2.98636	down	PREDICTED: malonyl-coenzyme A:anthocyanin 3-O-glucoside-6&apos;&apos;-O-malonyltransferase-like [Phoenix dactylifera]	HXXXD-type acyl-transferase family protein	HXXXD-type acyl-transferase family protein
c30825.graph_c0	C2	2.04e-13	0.119	-3.00048	down	PREDICTED: NAC domain-containing protein 100-like [Phoenix dactylifera]	NAC domain containing protein 80	NAC domain containing protein 80
c19918.graph_c0	C2	7.95e-19	0.119	-3.02441	down	PREDICTED: mitogen-activated protein kinase kinase 5 [Phoenix dactylifera]	MAP kinase kinase 5	MAP kinase kinase 5
c40124.graph_c0	C2	0.00542272	0.117	-3.03124	down	PREDICTED: putative lipase ROG1 [Elaeis guineensis]	alpha/beta-Hydrolases superfamily protein	alpha/beta-Hydrolases superfamily protein
c42877.graph_c0	C2	4.34e-18	0.116	-3.05788	down	PREDICTED: protein kinase 2B, chloroplastic-like isoform X1 [Elaeis guineensis]	protein kinase 2B	protein kinase 2B
c40277.graph_c1	C2	7.38e-09	0.111	-3.10129	down	PREDICTED: stellacyanin [Phoenix dactylifera]	uclacyanin 3	uclacyanin 3
c40104.graph_c0	C2	7.11e-11	0.111	-3.13997	down	PREDICTED: WAS/WASL-interacting protein family member 3-like [Phoenix dactylifera]	VQ motif-containing protein	VQ motif-containing protein
c38206.graph_c0	C2	3.66e-16	0.11	-3.11933	down	PREDICTED: pathogenesis-related genes transcriptional activator PTI5-like [Elaeis guineensis]	ethylene-responsive element binding factor 13	ethylene-responsive element binding factor 13
c47763.graph_c0	C2	1.19e-10	0.109	-3.13722	down	PREDICTED: G-type lectin S-receptor-like serine/threonine-protein kinase B120 [Elaeis guineensis]	S-locus lectin protein kinase family protein	S-locus lectin protein kinase family protein
c43108.graph_c0	C2	0.000140729	0.108	-3.14973	down	PREDICTED: probable mitochondrial chaperone BCS1-B [Phoenix dactylifera]	P-loop containing nucleoside triphosphate hydrolases superfamily protein	P-loop containing nucleoside triphosphate hydrolases superfamily protein
c32712.graph_c0	C2	4.22e-13	0.107	-3.16792	down	PREDICTED: heat stress transcription factor B-2c-like [Musa acuminata subsp. malaccensis]	winged-helix DNA-binding transcription factor family protein	winged-helix DNA-binding transcription factor family protein
c39169.graph_c0	C2	0.000128018	0.106	-3.16183	down	PREDICTED: alpha,alpha-trehalose-phosphate synthase [UDP-forming] 6-like [Elaeis guineensis]	UDP-Glycosyltransferase / trehalose-phosphatase family protein	UDP-Glycosyltransferase / trehalose-phosphatase family protein
c30785.graph_c0	C2	5.75e-09	0.103	-3.20978	down	PREDICTED: probable calcium-binding protein CML27 [Phoenix dactylifera]	calmodulin like 42	calmodulin like 42
c35137.graph_c0	C2	3.65e-15	0.103	-3.24466	down	PREDICTED: uncharacterized protein C24B11.05-like isoform X1 [Elaeis guineensis]	Haloacid dehalogenase-like hydrolase (HAD) superfamily protein	Haloacid dehalogenase-like hydrolase (HAD) superfamily protein
c36408.graph_c0	C2	1.94e-19	0.101	-3.2274	down	PREDICTED: defensin Ec-AMP-D2 {ECO:0000303|PubMed:18625284}-like [Musa acuminata subsp. malaccensis]	low-molecular-weight cysteine-rich 69	low-molecular-weight cysteine-rich 69
c32220.graph_c0	C2	8.44e-09	0.101	-3.2306	down	geranyl diphosphate synthase [Phalaenopsis bellina]	geranylgeranyl reductase	geranylgeranyl reductase
c39363.graph_c0	C2	1.35e-14	0.1	-3.24552	down	PREDICTED: glucan endo-1,3-beta-glucosidase 1-like isoform X2 [Zea mays]	O-Glycosyl hydrolases family 17 protein	O-Glycosyl hydrolases family 17 protein
c37479.graph_c0	C2	1.6e-08	0.098	-3.3015	down	PREDICTED: 17.4 kDa class III heat shock protein [Elaeis guineensis]	HSP20-like chaperones superfamily protein	HSP20-like chaperones superfamily protein
c39874.graph_c0	C2	0.000623953	0.097	-3.31607	down	PREDICTED: organic cation/carnitine transporter 7 isoform X2 [Musa acuminata subsp. malaccensis]	Major facilitator superfamily protein	Major facilitator superfamily protein
c32696.graph_c0	C2	6.3e-05	0.097	-3.30173	down	PREDICTED: NAC transcription factor 29-like [Elaeis guineensis]	NAC domain containing protein 47	NAC domain containing protein 47
c39874.graph_c1	C2	0.00051331	0.096	-3.31657	down	PREDICTED: organic cation/carnitine transporter 7-like isoform X1 [Elaeis guineensis]	Major facilitator superfamily protein	Major facilitator superfamily protein
c41104.graph_c0	C2	2.85e-10	0.095	-3.32839	down	receptor kinase [Triticum aestivum]	RING/U-box superfamily protein	RING/U-box superfamily protein
c42914.graph_c1	C2	6.32e-06	0.095	-3.3318	down	Uncharacterized protein TCM_016763 [Theobroma cacao]	DNAse I-like superfamily protein	DNAse I-like superfamily protein
c42801.graph_c0	C2	0.000366283	0.094	-3.34381	down	hypothetical protein EUGRSUZ_A01582, partial [Eucalyptus grandis]	embryonic cell protein 63	embryonic cell protein 63
c44232.graph_c0	C2	3.94e-10	0.092	-3.36779	down	PREDICTED: E3 ubiquitin-protein ligase ATL31 [Phoenix dactylifera]	RING/U-box superfamily protein	RING/U-box superfamily protein
c45767.graph_c0	C2	7.36e-10	0.091	-3.38797	down	PREDICTED: probable WRKY transcription factor 40 [Phoenix dactylifera]	WRKY DNA-binding protein 40	WRKY DNA-binding protein 40
c40079.graph_c0	C2	4e-10	0.09	-3.40723	down	PREDICTED: 3-oxo-Delta(4,5)-steroid 5-beta-reductase-like [Phoenix dactylifera]	NAD(P)-binding Rossmann-fold superfamily protein	NAD(P)-binding Rossmann-fold superfamily protein
c34751.graph_c0	C2	2.95e-09	0.089	-3.44034	down	PREDICTED: uncharacterized protein LOC105057956 [Elaeis guineensis]	ZCF37	ZCF37
c18430.graph_c0	C2	1.83e-07	0.086	-3.48793	down	PREDICTED: vacuolar iron transporter homolog 4-like [Phoenix dactylifera]	Vacuolar iron transporter (VIT) family protein	Vacuolar iron transporter (VIT) family protein
c41972.graph_c0	C2	3.61e-08	0.083	-3.52289	down	PREDICTED: heat stress transcription factor B-2b-like [Phoenix dactylifera]	winged-helix DNA-binding transcription factor family protein	winged-helix DNA-binding transcription factor family protein
c42791.graph_c0	C2	6.11e-22	0.083	-3.52372	down	PREDICTED: glutathione S-transferase U17-like [Phoenix dactylifera]	glutathione S-transferase TAU 18	glutathione S-transferase TAU 18
c44005.graph_c0	C2	2.77e-19	0.082	-3.5332	down	PREDICTED: uncharacterized protein LOC105035339 isoform X1 [Elaeis guineensis]	Remorin family protein	Remorin family protein
c36756.graph_c1	C2	2.18e-12	0.082	-3.53172	down	PREDICTED: scopoletin glucosyltransferase-like [Musa acuminata subsp. malaccensis]	UDP-glucosyl transferase 73B5	UDP-glucosyl transferase 73B5
c27081.graph_c0	C2	1.06e-10	0.082	-3.54224	down	PREDICTED: outer envelope pore protein 16-2, chloroplastic [Elaeis guineensis]	Mitochondrial import inner membrane translocase subunit Tim17/Tim22/Tim23 family protein	Mitochondrial import inner membrane translocase subunit Tim17/Tim22/Tim23 family protein
c42725.graph_c0	C2	1.73e-13	0.082	-3.55099	down	PREDICTED: lysine histidine transporter-like 8 [Phoenix dactylifera]	Transmembrane amino acid transporter family protein	Transmembrane amino acid transporter family protein
c37798.graph_c0	C2	2.87e-29	0.082	-3.57315	down	PREDICTED: RING-H2 finger protein ATL3 [Elaeis guineensis]	RING/U-box superfamily protein	RING/U-box superfamily protein
c45762.graph_c2	C2	8.55e-18	0.082	-3.55931	down	PREDICTED: cysteine-rich receptor-like protein kinase 2 isoform X2 [Vitis vinifera]	cysteine-rich RLK (RECEPTOR-like protein kinase) 42	cysteine-rich RLK (RECEPTOR-like protein kinase) 42
c25987.graph_c0	C2	2.17e-10	0.081	-3.55709	down	PREDICTED: ethylene-responsive transcription factor ERF061-like [Elaeis guineensis]	Integrase-type DNA-binding superfamily protein	Integrase-type DNA-binding superfamily protein
c35831.graph_c0	C2	2.12e-18	0.08	-3.57405	down	PREDICTED: protein LURP-one-related 8-like [Elaeis guineensis]	Protein of unknown function (DUF567)	Protein of unknown function (DUF567)
c36583.graph_c0	C2	3.16e-05	0.08	-3.5754	down	PREDICTED: flavonol synthase/flavanone 3-hydroxylase-like isoform X2 [Phoenix dactylifera]	2-oxoglutarate (2OG) and Fe(II)-dependent oxygenase superfamily protein	2-oxoglutarate (2OG) and Fe(II)-dependent oxygenase superfamily protein
c38497.graph_c0	C2	0.00414508	0.079	-3.59278	down	PREDICTED: uncharacterized protein LOC105041391 [Elaeis guineensis]	Protein of unknown function (DUF1645)	Protein of unknown function (DUF1645)
c36838.graph_c0	C2	7.42e-13	0.079	-3.59312	down	PREDICTED: uncharacterized protein LOC105041093 [Elaeis guineensis]	alpha/beta-Hydrolases superfamily protein	alpha/beta-Hydrolases superfamily protein
c41099.graph_c0	C2	4.67e-11	0.078	-3.61247	down	PREDICTED: WAT1-related protein At5g64700-like [Elaeis guineensis]	nodulin MtN21 /EamA-like transporter family protein	nodulin MtN21 /EamA-like transporter family protein
c42626.graph_c0	C2	3.04e-10	0.077	-3.63685	down	PREDICTED: probable polygalacturonase isoform X1 [Phoenix dactylifera]	Pectin lyase-like superfamily protein	Pectin lyase-like superfamily protein
c35022.graph_c0	C2	2.81e-11	0.076	-3.6401	down	PREDICTED: RING-H2 finger protein ATL56-like [Phoenix dactylifera]	RING/U-box superfamily protein	RING/U-box superfamily protein
c38632.graph_c0	C2	3.61e-17	0.076	-3.656	down	PREDICTED: ethylene-responsive transcription factor ERF069-like [Elaeis guineensis]	cytokinin response factor 4	cytokinin response factor 4
c39059.graph_c0	C2	3.07e-06	0.076	-3.66145	down	PREDICTED: uncharacterized protein At1g76070-like [Elaeis guineensis]	unknown protein; FUNCTIONS IN: molecular_function unknown; INVOLVED IN: biological_process unknown; LOCATED IN: plasma membrane; EXPRESSED IN: 8 plant structures; EXPRESSED DURING: LP.04 four leaves visible, 4 anthesis, petal differentiation and expansion stage; BEST Arabidopsis thaliana protein match is: unknown protein (TAIR:AT1G20310.1); Has 66 Blast hits to 66 proteins in 15 species: Archae -…	unknown protein; FUNCTIONS IN: molecular_function unknown; INVOLVED IN: biological_process unknown; LOCATED IN: plasma membrane; EXPRESSED IN: 8 plant structures; EXPRESSED DURING: LP.04 four leaves visible, 4 anthesis, petal differentiation and expansion stage; BEST Arabidopsis thaliana protein match is: unknown protein (TAIR:AT1G20310.1); Has 66 Blast hits to 66 proteins in 15 species: Archae -…
c40455.graph_c0	C2	1.71e-14	0.075	-3.68353	down	polyphenol oxidase [Doritis pulcherrima x Phalaenopsis hybrid cultivar]	RNA polymerase II large subunit	RNA polymerase II large subunit
c26917.graph_c0	C2	1.15e-16	0.075	-3.67679	down	PREDICTED: non-specific lipid-transfer protein-like protein At2g13820 isoform X1 [Eucalyptus grandis]	Bifunctional inhibitor/lipid-transfer protein/seed storage 2S albumin superfamily protein	Bifunctional inhibitor/lipid-transfer protein/seed storage 2S albumin superfamily protein
c49963.graph_c0	C2	7.04e-32	0.074	-3.67928	down	PREDICTED: pleiotropic drug resistance protein 1-like [Phoenix dactylifera]	pleiotropic drug resistance 12	pleiotropic drug resistance 12
c46163.graph_c0	C2	1.03e-09	0.073	-3.70144	down	PREDICTED: probable LRR receptor-like serine/threonine-protein kinase At3g47570 [Elaeis guineensis]	Leucine-rich repeat protein kinase family protein	Leucine-rich repeat protein kinase family protein
c49402.graph_c1	C2	6.41e-28	0.072	-3.73557	down	PREDICTED: UDP-glycosyltransferase 73C3-like [Elaeis guineensis]	UDP-glucosyl transferase 73C7	UDP-glucosyl transferase 73C7
c49989.graph_c0	C2	5.41e-24	0.071	-3.73997	down	PREDICTED: probable receptor-like protein kinase At1g67000 [Musa acuminata subsp. malaccensis]	Protein kinase superfamily protein	Protein kinase superfamily protein
c47699.graph_c0	C2	1.54e-38	0.071	-3.74968	down	PREDICTED: ADP,ATP carrier protein 1, mitochondrial [Musa acuminata subsp. malaccensis]	ADP/ATP carrier 2	ADP/ATP carrier 2
c43514.graph_c0	C2	9.97e-17	0.069	-3.78827	down	PREDICTED: zinc-finger homeodomain protein 2-like [Musa acuminata subsp. malaccensis]	homeobox protein 25	homeobox protein 25
c19021.graph_c0	C2	0.00703141	0.069	-3.80961	down	PREDICTED: uncharacterized protein LOC105032718 [Elaeis guineensis]	Wound-responsive family protein	Wound-responsive family protein
c25597.graph_c0	C2	0.000138731	0.067	-3.86386	down	--	brassinosteroid-responsive RING-H2	brassinosteroid-responsive RING-H2
c29903.graph_c0	C2	7.06e-12	0.065	-3.87064	down	PREDICTED: RING-H2 finger protein ATL3 [Elaeis guineensis]	RING/U-box superfamily protein	RING/U-box superfamily protein
c39299.graph_c0	C2	4.42e-09	0.065	-3.87895	down	PREDICTED: arogenate dehydratase/prephenate dehydratase 2, chloroplastic-like [Musa acuminata subsp. malaccensis]	arogenate dehydratase 6	arogenate dehydratase 6
c44498.graph_c0	C2	2.44e-13	0.065	-3.88561	down	PREDICTED: probable protein phosphatase 2C 51 [Elaeis guineensis]	protein phosphatase 2CA	protein phosphatase 2CA
c36750.graph_c0	C2	1.15e-46	0.065	-3.88813	down	PREDICTED: CBS domain-containing protein CBSX5-like [Phoenix dactylifera]	Cystathionine beta-synthase (CBS) family protein	Cystathionine beta-synthase (CBS) family protein
c49669.graph_c0	C2	4.05e-10	0.065	-3.88763	down	PREDICTED: ABC transporter C family member 10-like isoform X1 [Phoenix dactylifera]	multidrug resistance-associated protein 14	multidrug resistance-associated protein 14
c34436.graph_c0	C2	4.43e-22	0.063	-3.93652	down	PREDICTED: serine carboxypeptidase II-3-like [Elaeis guineensis]	serine carboxypeptidase-like 40	serine carboxypeptidase-like 40
c37061.graph_c0	C2	7.36e-23	0.063	-3.92899	down	PREDICTED: dnaJ homolog subfamily B member 13-like [Elaeis guineensis]	DNAJ heat shock family protein	DNAJ heat shock family protein
c45082.graph_c0	C2	1.28e-31	0.061	-3.96371	down	PREDICTED: zeaxanthin epoxidase, chloroplastic-like [Musa acuminata subsp. malaccensis]	FAD/NAD(P)-binding oxidoreductase family protein	FAD/NAD(P)-binding oxidoreductase family protein
c42283.graph_c0	C2	1.64e-28	0.061	-3.96005	down	PREDICTED: UDP-glycosyltransferase 73C6-like [Phoenix dactylifera]	UDP-glucosyl transferase 73C6	UDP-glucosyl transferase 73C6
c36039.graph_c0	C2	5.81e-10	0.06	-4.01068	down	PREDICTED: uncharacterized protein LOC103700814 [Phoenix dactylifera]	unknown protein; FUNCTIONS IN: molecular_function unknown; INVOLVED IN: biological_process unknown; LOCATED IN: mitochondrion; EXPRESSED IN: 22 plant structures; EXPRESSED DURING: 13 growth stages; Has 1807 Blast hits to 1807 proteins in 277 species: Archae - 0; Bacteria - 0; Metazoa - 736; Fungi - 347; Plants - 385; Viruses - 0; Other Eukaryotes - 339 (source: NCBI BLink).	unknown protein; FUNCTIONS IN: molecular_function unknown; INVOLVED IN: biological_process unknown; LOCATED IN: mitochondrion; EXPRESSED IN: 22 plant structures; EXPRESSED DURING: 13 growth stages; Has 1807 Blast hits to 1807 proteins in 277 species: Archae - 0; Bacteria - 0; Metazoa - 736; Fungi - 347; Plants - 385; Viruses - 0; Other Eukaryotes - 339 (source: NCBI BLink).
c44999.graph_c0	C2	0.000925784	0.057	-4.07572	down	PREDICTED: putative 12-oxophytodienoate reductase 11 [Elaeis guineensis]	12-oxophytodienoate reductase 1	12-oxophytodienoate reductase 1
c34833.graph_c0	C2	5.59e-44	0.056	-4.0926	down	RecName: Full=9-cis-epoxycarotenoid dioxygenase, chloroplastic; Short=OgNCED; Flags: Precursor [Oncidium hybrid cultivar]	nine-cis-epoxycarotenoid dioxygenase 3	nine-cis-epoxycarotenoid dioxygenase 3
c42505.graph_c0	C2	8.58e-23	0.054	-4.13192	down	PREDICTED: ethylene-responsive transcription factor 1B-like [Phoenix dactylifera]	ethylene response factor 1	ethylene response factor 1
c35676.graph_c0	C2	2.03e-19	0.054	-4.1399	down	PREDICTED: E3 ubiquitin-protein ligase RHA1B-like [Musa acuminata subsp. malaccensis]	brassinosteroid-responsive RING-H2	brassinosteroid-responsive RING-H2
c48436.graph_c0	C2	2.87e-39	0.054	-4.14936	down	PREDICTED: pentatricopeptide repeat-containing protein At3g22470, mitochondrial-like [Phoenix dactylifera]	Tetratricopeptide repeat (TPR)-like superfamily protein	Tetratricopeptide repeat (TPR)-like superfamily protein
c37528.graph_c0	C2	0.000350024	0.053	-4.16619	down	PREDICTED: E3 ubiquitin-protein ligase CIP8 [Elaeis guineensis]	RING/U-box superfamily protein	RING/U-box superfamily protein
c18451.graph_c0	C2	5.9e-07	0.052	-4.22527	down	PREDICTED: uncharacterized protein LOC105038671 [Elaeis guineensis]	unknown protein; BEST Arabidopsis thaliana protein match is: unknown protein (TAIR:AT3G48510.1); Has 103 Blast hits to 102 proteins in 13 species: Archae - 0; Bacteria - 0; Metazoa - 2; Fungi - 0; Plants - 101; Viruses - 0; Other Eukaryotes - 0 (source: NCBI BLink).	unknown protein; BEST Arabidopsis thaliana protein match is: unknown protein (TAIR:AT3G48510.1); Has 103 Blast hits to 102 proteins in 13 species: Archae - 0; Bacteria - 0; Metazoa - 2; Fungi - 0; Plants - 101; Viruses - 0; Other Eukaryotes - 0 (source: NCBI BLink).
c15528.graph_c0	C2	0.00434666	0.051	-4.24428	down	PREDICTED: isoflavone 2&apos;-hydroxylase-like [Phoenix dactylifera]	cytochrome P450, family 81, subfamily D, polypeptide 2	cytochrome P450, family 81, subfamily D, polypeptide 2
c38148.graph_c0	C2	1.6e-26	0.05	-4.25123	down	PREDICTED: uncharacterized protein LOC103994629 [Musa acuminata subsp. malaccensis]	Major facilitator superfamily protein	Major facilitator superfamily protein
c35027.graph_c0	C2	1.11e-07	0.05	-4.28722	down	PREDICTED: probable strigolactone esterase D14 [Phoenix dactylifera]	alpha/beta-Hydrolases superfamily protein	alpha/beta-Hydrolases superfamily protein
c44912.graph_c0	C2	1.96e-07	0.049	-4.28027	down	RecName: Full=9-cis-epoxycarotenoid dioxygenase, chloroplastic; Short=OgNCED; Flags: Precursor [Oncidium hybrid cultivar]	nine-cis-epoxycarotenoid dioxygenase 3	nine-cis-epoxycarotenoid dioxygenase 3
c43733.graph_c0	C2	6.48e-09	0.048	-4.33158	down	PREDICTED: uncharacterized protein LOC105050886 [Elaeis guineensis]	unknown protein; Has 1807 Blast hits to 1807 proteins in 277 species: Archae - 0; Bacteria - 0; Metazoa - 736; Fungi - 347; Plants - 385; Viruses - 0; Other Eukaryotes - 339 (source: NCBI BLink).	unknown protein; Has 1807 Blast hits to 1807 proteins in 277 species: Archae - 0; Bacteria - 0; Metazoa - 736; Fungi - 347; Plants - 385; Viruses - 0; Other Eukaryotes - 339 (source: NCBI BLink).
c44213.graph_c0	C2	2.52e-33	0.048	-4.32799	down	PREDICTED: cytochrome P450 90B1-like [Phoenix dactylifera]	Cytochrome P450 superfamily protein	Cytochrome P450 superfamily protein
c40378.graph_c0	C2	4.55e-18	0.046	-4.37416	down	hypothetical protein JCGZ_05263 [Jatropha curcas]	unknown protein; FUNCTIONS IN: molecular_function unknown; INVOLVED IN: anaerobic respiration; LOCATED IN: endomembrane system; EXPRESSED IN: 17 plant structures; EXPRESSED DURING: 9 growth stages; BEST Arabidopsis thaliana protein match is: unknown protein (TAIR:AT2G31945.1); Has 63 Blast hits to 63 proteins in 10 species: Archae - 0; Bacteria - 0; Metazoa - 0; Fungi - 0; Plants - 63; Viruses - …	unknown protein; FUNCTIONS IN: molecular_function unknown; INVOLVED IN: anaerobic respiration; LOCATED IN: endomembrane system; EXPRESSED IN: 17 plant structures; EXPRESSED DURING: 9 growth stages; BEST Arabidopsis thaliana protein match is: unknown protein (TAIR:AT2G31945.1); Has 63 Blast hits to 63 proteins in 10 species: Archae - 0; Bacteria - 0; Metazoa - 0; Fungi - 0; Plants - 63; Viruses - …
c47552.graph_c0	C2	0.000114264	0.045	-4.40787	down	trans-2-enoyl-CoA reductase [Phalaenopsis amabilis]	3-oxo-5-alpha-steroid 4-dehydrogenase family protein	3-oxo-5-alpha-steroid 4-dehydrogenase family protein
c41415.graph_c0	C2	1.23e-14	0.044	-4.47241	down	PREDICTED: thaumatin-like protein 1b [Phoenix dactylifera]	Pathogenesis-related thaumatin superfamily protein	Pathogenesis-related thaumatin superfamily protein
c36769.graph_c0	C2	0.00013707	0.044	-4.4352	down	PREDICTED: ethylene-responsive transcription factor 4-like [Elaeis guineensis]	erf domain protein 9	erf domain protein 9
c34882.graph_c0	C2	0.00211145	0.044	-4.45312	down	PREDICTED: vegetative cell wall protein gp1-like [Elaeis guineensis]	hydroxyproline-rich glycoprotein family protein	hydroxyproline-rich glycoprotein family protein
c13441.graph_c0	C2	0.00672865	0.043	-4.48059	down	hypothetical protein JCGZ_13908 [Jatropha curcas]	TSPO(outer membrane tryptophan-rich sensory protein)-related	TSPO(outer membrane tryptophan-rich sensory protein)-related
c45038.graph_c0	C2	5.15e-26	0.042	-4.51895	down	hypothetical protein SORBIDRAFT_01g008880 [Sorghum bicolor]	glycerol-3-phosphate acyltransferase 6	glycerol-3-phosphate acyltransferase 6
c47990.graph_c1	C2	1.11e-13	0.042	-4.53031	down	PREDICTED: protein TIFY 10B-like [Elaeis guineensis]	jasmonate-zim-domain protein 1	jasmonate-zim-domain protein 1
c38412.graph_c0	C2	3.65e-15	0.04	-4.61186	down	PREDICTED: transcription factor JUNGBRUNNEN 1-like [Elaeis guineensis]	NAC domain containing protein 42	NAC domain containing protein 42
c29836.graph_c0	C2	1.03e-14	0.039	-4.62938	down	PREDICTED: uncharacterized protein LOC103983773 [Musa acuminata subsp. malaccensis]	SAUR-like auxin-responsive protein family	SAUR-like auxin-responsive protein family
c32725.graph_c0	C2	0.000207736	0.038	-4.63684	down	PREDICTED: zinc finger protein ZAT11 [Elaeis guineensis]	C2H2-type zinc finger family protein	C2H2-type zinc finger family protein
c40806.graph_c0	C2	2.88e-05	0.036	-4.75881	down	PREDICTED: uncharacterized protein LOC103997305 [Musa acuminata subsp. malaccensis]	unknown protein; BEST Arabidopsis thaliana protein match is: unknown protein (TAIR:AT5G40800.1); Has 104 Blast hits to 104 proteins in 13 species: Archae - 0; Bacteria - 0; Metazoa - 0; Fungi - 0; Plants - 104; Viruses - 0; Other Eukaryotes - 0 (source: NCBI BLink).	unknown protein; BEST Arabidopsis thaliana protein match is: unknown protein (TAIR:AT5G40800.1); Has 104 Blast hits to 104 proteins in 13 species: Archae - 0; Bacteria - 0; Metazoa - 0; Fungi - 0; Plants - 104; Viruses - 0; Other Eukaryotes - 0 (source: NCBI BLink).
c36966.graph_c0	C2	1.81e-08	0.035	-4.76278	down	PREDICTED: uncharacterized protein LOC105048408 [Elaeis guineensis]	Core-2/I-branching beta-1,6-N-acetylglucosaminyltransferase family protein	Core-2/I-branching beta-1,6-N-acetylglucosaminyltransferase family protein
c19294.graph_c0	C2	0.000297646	0.034	-4.8312	down	PREDICTED: salutaridinol 7-O-acetyltransferase-like [Elaeis guineensis]	HXXXD-type acyl-transferase family protein	HXXXD-type acyl-transferase family protein
c26927.graph_c0	C2	8.74e-22	0.032	-4.91343	down	PREDICTED: uncharacterized protein LOC103723081 [Phoenix dactylifera]	Uncharacterised conserved protein UCP031279	Uncharacterised conserved protein UCP031279
c42731.graph_c0	C2	2.96e-18	0.029	-5.05421	down	PREDICTED: LOW QUALITY PROTEIN: vacuolar iron transporter 1.1 [Elaeis guineensis]	vacuolar iron transporter 1	vacuolar iron transporter 1
c36702.graph_c1	C2	1.29e-29	0.028	-5.09814	down	PREDICTED: protein TIFY 10B-like [Elaeis guineensis]	TIFY domain/Divergent CCT motif family protein	TIFY domain/Divergent CCT motif family protein
c39158.graph_c0	C2	1.17e-09	0.027	-5.1806	down	PREDICTED: cysteine-rich repeat secretory protein 55-like [Elaeis guineensis]	receptor-like protein kinase-related family protein	receptor-like protein kinase-related family protein
c42487.graph_c0	C2	3e-06	0.024	-5.33511	down	PREDICTED: premnaspirodiene oxygenase-like [Phoenix dactylifera]	cytochrome P450, family 71, subfamily A, polypeptide 14	cytochrome P450, family 71, subfamily A, polypeptide 14
c36233.graph_c0	C2	0.000165539	0.024	-5.33982	down	PREDICTED: protein P21-like [Musa acuminata subsp. malaccensis]	osmotin 34	osmotin 34
c37224.graph_c0	C2	3.58e-06	0.023	-5.40101	down	PREDICTED: WAT1-related protein At5g64700-like [Musa acuminata subsp. malaccensis]	nodulin MtN21 /EamA-like transporter family protein	nodulin MtN21 /EamA-like transporter family protein
c41799.graph_c0	C2	2.36e-16	0.022	-5.47797	down	PREDICTED: agmatine coumaroyltransferase-2-like [Nelumbo nucifera]	hydroxycinnamoyl-CoA shikimate/quinate hydroxycinnamoyl transferase	hydroxycinnamoyl-CoA shikimate/quinate hydroxycinnamoyl transferase
c39693.graph_c1	C2	3.85e-13	0.02	-5.61976	down	peroxidase [Asparagus officinalis]	Peroxidase superfamily protein	Peroxidase superfamily protein
c49402.graph_c0	C2	3.69e-07	0.02	-5.63098	down	PREDICTED: UDP-glycosyltransferase 73C6-like [Phoenix dactylifera]	don-glucosyltransferase 1	don-glucosyltransferase 1
c41034.graph_c0	C2	3.89e-15	0.019	-5.62216	down	PREDICTED: gibberellin 2-beta-dioxygenase 1-like [Musa acuminata subsp. malaccensis]	Arabidopsis thaliana gibberellin 2-oxidase 1	Arabidopsis thaliana gibberellin 2-oxidase 1
c43344.graph_c0	C2	9.38e-13	0.018	-5.73466	down	flavonoid 3&apos;,5&apos;-hydroxylase [Dendrobium moniliforme]	Cytochrome P450 superfamily protein	Cytochrome P450 superfamily protein
c38771.graph_c0	C2	4.67e-08	0.017	-5.83571	down	beta-1,3-glucanase [Lilium hybrid division VII]	beta-1,3-glucanase 1	beta-1,3-glucanase 1
c45376.graph_c0	C2	2.21e-05	0.017	-5.86536	down	PREDICTED: transmembrane protein 45B-like [Musa acuminata subsp. malaccensis]	Family of unknown function (DUF716)	Family of unknown function (DUF716)
c41885.graph_c0	C2	3.5e-27	0.016	-5.96008	down	PREDICTED: cytochrome P450 71A1-like [Elaeis guineensis]	cytochrome P450, family 71, subfamily B, polypeptide 37	cytochrome P450, family 71, subfamily B, polypeptide 37
c34819.graph_c0	C2	9.59e-08	0.011	-6.50394	down	PREDICTED: uncharacterized protein LOC105039376 [Elaeis guineensis]	unknown protein; FUNCTIONS IN: molecular_function unknown; INVOLVED IN: N-terminal protein myristoylation; LOCATED IN: nucleolus, nucleus; EXPRESSED IN: 24 plant structures; EXPRESSED DURING: 15 growth stages; BEST Arabidopsis thaliana protein match is: unknown protein (TAIR:AT1G21010.1); Has 220 Blast hits to 220 proteins in 14 species: Archae - 0; Bacteria - 0; Metazoa - 0; Fungi - 0; Plants - …	unknown protein; FUNCTIONS IN: molecular_function unknown; INVOLVED IN: N-terminal protein myristoylation; LOCATED IN: nucleolus, nucleus; EXPRESSED IN: 24 plant structures; EXPRESSED DURING: 15 growth stages; BEST Arabidopsis thaliana protein match is: unknown protein (TAIR:AT1G21010.1); Has 220 Blast hits to 220 proteins in 14 species: Archae - 0; Bacteria - 0; Metazoa - 0; Fungi - 0; Plants - …
c32438.graph_c0	C2	4.7e-16	0.01	-6.51612	down	PREDICTED: uncharacterized protein LOC104648141 [Solanum lycopersicum]	BEST Arabidopsis thaliana protein match is: Galactosyltransferase family protein (TAIR:AT4G21060.1); Has 30 Blast hits to 30 proteins in 8 species: Archae - 0; Bacteria - 0; Metazoa - 0; Fungi - 0; Plants - 30; Viruses - 0; Other Eukaryotes - 0 (source: NCBI BLink).	BEST Arabidopsis thaliana protein match is: Galactosyltransferase family protein (TAIR:AT4G21060.1); Has 30 Blast hits to 30 proteins in 8 species: Archae - 0; Bacteria - 0; Metazoa - 0; Fungi - 0; Plants - 30; Viruses - 0; Other Eukaryotes - 0 (source: NCBI BLink).
c33640.graph_c0	C2	8.6e-05	0.008	-6.90587	down	PREDICTED: isoflavone 2&apos;-hydroxylase-like [Phoenix dactylifera]	cytochrome P450, family 81, subfamily D, polypeptide 5	cytochrome P450, family 81, subfamily D, polypeptide 5
c44378.graph_c1	C3	0.000211143	0.478	-1.0023	down	PREDICTED: poly(rC)-binding protein 1-like [Musa acuminata subsp. malaccensis]	RNA-binding KH domain-containing protein	RNA-binding KH domain-containing protein
c38842.graph_c0	C3	0.000149925	0.478	-1.00354	down	PREDICTED: probable sugar phosphate/phosphate translocator At5g25400 [Phoenix dactylifera]	Nucleotide-sugar transporter family protein	Nucleotide-sugar transporter family protein
c31049.graph_c0	C3	0.000182011	0.478	-1.00476	down	PREDICTED: protein TIC 20-II, chloroplastic [Phoenix dactylifera]	Uncharacterised conserved protein ycf60	Uncharacterised conserved protein ycf60
c38874.graph_c0	C3	0.0035757	0.478	-1.00505	down	PREDICTED: uncharacterized protein LOC105057911 [Elaeis guineensis]	unknown protein; FUNCTIONS IN: molecular_function unknown; INVOLVED IN: biological_process unknown; LOCATED IN: nucleus; EXPRESSED IN: 20 plant structures; EXPRESSED DURING: 13 growth stages; Has 32 Blast hits to 32 proteins in 12 species: Archae - 0; Bacteria - 0; Metazoa - 0; Fungi - 0; Plants - 32; Viruses - 0; Other Eukaryotes - 0 (source: NCBI BLink).	unknown protein; FUNCTIONS IN: molecular_function unknown; INVOLVED IN: biological_process unknown; LOCATED IN: nucleus; EXPRESSED IN: 20 plant structures; EXPRESSED DURING: 13 growth stages; Has 32 Blast hits to 32 proteins in 12 species: Archae - 0; Bacteria - 0; Metazoa - 0; Fungi - 0; Plants - 32; Viruses - 0; Other Eukaryotes - 0 (source: NCBI BLink).
c29752.graph_c0	C3	0.000609931	0.478	-1.00203	down	PREDICTED: 60S acidic ribosomal protein P3-like [Musa acuminata subsp. malaccensis]	60S acidic ribosomal protein family	60S acidic ribosomal protein family
c38642.graph_c0	C3	4.67e-05	0.477	-1.0054	down	PREDICTED: dihydrolipoyllysine-residue succinyltransferase component of 2-oxoglutarate dehydrogenase complex 1, mitochondrial-like isoform X1 [Elaeis guineensis]	Dihydrolipoamide succinyltransferase	Dihydrolipoamide succinyltransferase
c20658.graph_c0	C3	0.00391469	0.476	-1.00688	down	PREDICTED: protein transport protein Sec61 subunit alpha-like [Elaeis guineensis]	SecY protein transport family protein	SecY protein transport family protein
c32422.graph_c0	C3	0.00581237	0.475	-1.00909	down	PREDICTED: mitochondrial import inner membrane translocase subunit tim16-like [Phoenix dactylifera]	Protein Transporter, Pam16	Protein Transporter, Pam16
c44973.graph_c0	C3	0.000287147	0.475	-1.01138	down	PREDICTED: uncharacterized protein LOC105061252 [Elaeis guineensis]	unknown protein; BEST Arabidopsis thaliana protein match is: unknown protein (TAIR:AT3G57930.2); Has 1381 Blast hits to 1230 proteins in 175 species: Archae - 3; Bacteria - 25; Metazoa - 672; Fungi - 135; Plants - 127; Viruses - 30; Other Eukaryotes - 389 (source: NCBI BLink).	unknown protein; BEST Arabidopsis thaliana protein match is: unknown protein (TAIR:AT3G57930.2); Has 1381 Blast hits to 1230 proteins in 175 species: Archae - 3; Bacteria - 25; Metazoa - 672; Fungi - 135; Plants - 127; Viruses - 30; Other Eukaryotes - 389 (source: NCBI BLink).
c41473.graph_c0	C3	0.00128964	0.475	-1.01091	down	PREDICTED: uncharacterized protein LOC105044767 [Elaeis guineensis]	PLAC8 family protein	PLAC8 family protein
c45906.graph_c0	C3	0.00558719	0.475	-1.0211	down	PREDICTED: scarecrow-like protein 3 [Musa acuminata subsp. malaccensis]	scarecrow-like 3	scarecrow-like 3
c30645.graph_c1	C3	0.00832851	0.474	-1.01146	down	PREDICTED: actin-depolymerizing factor 7 [Elaeis guineensis]	actin depolymerizing factor 4	actin depolymerizing factor 4
c13385.graph_c0	C3	0.000267567	0.474	-1.01563	down	PREDICTED: probable CCR4-associated factor 1 homolog 7 [Musa acuminata subsp. malaccensis]	Polynucleotidyl transferase, ribonuclease H-like superfamily protein	Polynucleotidyl transferase, ribonuclease H-like superfamily protein
c38897.graph_c0	C3	3.82e-05	0.474	-1.01686	down	PREDICTED: uncharacterized protein LOC105058355 [Elaeis guineensis]	loricrin-related	loricrin-related
c41228.graph_c0	C3	0.000183231	0.473	-1.02013	down	PREDICTED: F-box protein SKIP22-like [Phoenix dactylifera]	F-box family protein	F-box family protein
c43248.graph_c0	C3	0.000798403	0.471	-1.02466	down	PREDICTED: uncharacterized protein LOC103980860 [Musa acuminata subsp. malaccensis]	pfkB-like carbohydrate kinase family protein	pfkB-like carbohydrate kinase family protein
c34877.graph_c0	C3	0.000298803	0.47	-1.02503	down	PREDICTED: peroxisomal (S)-2-hydroxy-acid oxidase GLO4-like [Phoenix dactylifera]	Aldolase-type TIM barrel family protein	Aldolase-type TIM barrel family protein
c49685.graph_c2	C3	0.000185974	0.47	-1.0298	down	Putative LRR receptor-like serine/threonine-protein kinase [Glycine soja]	leucine-rich repeat transmembrane protein kinase family protein	leucine-rich repeat transmembrane protein kinase family protein
c42577.graph_c0	C3	6.34e-05	0.469	-1.03661	down	RecName: Full=Homeobox-leucine zipper protein HOX19; AltName: Full=HD-ZIP protein HOX19; AltName: Full=Homeodomain transcription factor HOX19; AltName: Full=OsHox19 [Oryza sativa Japonica Group]	Homeobox-leucine zipper protein family	Homeobox-leucine zipper protein family
c46631.graph_c0	C3	3.73e-05	0.469	-1.03144	down	PREDICTED: sugar transporter ERD6-like 6 isoform X1 [Elaeis guineensis]	Major facilitator superfamily protein	Major facilitator superfamily protein
c46617.graph_c0	C3	5.49e-05	0.468	-1.03729	down	PREDICTED: phospholipid-transporting ATPase 1-like [Phoenix dactylifera]	aminophospholipid ATPase 1	aminophospholipid ATPase 1
c26193.graph_c0	C3	0.000303509	0.468	-1.03167	down	PREDICTED: uncharacterized protein LOC105044501 [Elaeis guineensis]	Tetratricopeptide repeat (TPR)-like superfamily protein	Tetratricopeptide repeat (TPR)-like superfamily protein
c40179.graph_c0	C3	0.000181916	0.468	-1.03694	down	PREDICTED: peroxiredoxin-2E-2, chloroplastic-like [Musa acuminata subsp. malaccensis]	Thioredoxin superfamily protein	Thioredoxin superfamily protein
c50106.graph_c0	C3	0.00269323	0.468	-1.03605	down	PREDICTED: dual specificity protein phosphatase PHS1-like [Elaeis guineensis]	dual specificity protein phosphatase family protein	dual specificity protein phosphatase family protein
c38937.graph_c0	C3	0.00967696	0.467	-1.03407	down	PREDICTED: 40S ribosomal protein S8-like [Elaeis guineensis]	Ribosomal protein S8e family protein	Ribosomal protein S8e family protein
c45681.graph_c0	C3	0.00208305	0.466	-1.03513	down	PREDICTED: probable amino acid permease 7 [Musa acuminata subsp. malaccensis]	amino acid permease 7	amino acid permease 7
c47946.graph_c0	C3	8.09e-05	0.465	-1.03979	down	PREDICTED: beta-(1,2)-xylosyltransferase [Nelumbo nucifera]	beta-1,2-xylosyltransferase	beta-1,2-xylosyltransferase
c42685.graph_c0	C3	0.000401617	0.465	-1.04351	down	PREDICTED: ABC transporter F family member 4 [Musa acuminata subsp. malaccensis]	general control non-repressible 4	general control non-repressible 4
c40441.graph_c0	C3	0.0008111	0.465	-1.05081	down	PREDICTED: xylosyltransferase 1-like [Phoenix dactylifera]	Core-2/I-branching beta-1,6-N-acetylglucosaminyltransferase family protein	Core-2/I-branching beta-1,6-N-acetylglucosaminyltransferase family protein
c48162.graph_c0	C3	3.27e-05	0.465	-1.04967	down	PREDICTED: uncharacterized protein LOC105047332 [Elaeis guineensis]	unknown protein; FUNCTIONS IN: molecular_function unknown; INVOLVED IN: biological_process unknown; LOCATED IN: cellular_component unknown; EXPRESSED IN: 25 plant structures; EXPRESSED DURING: 14 growth stages; BEST Arabidopsis thaliana protein match is: unknown protein (TAIR:AT4G23910.2); Has 30201 Blast hits to 17322 proteins in 780 species: Archae - 12; Bacteria - 1396; Metazoa - 17338; Fungi …	unknown protein; FUNCTIONS IN: molecular_function unknown; INVOLVED IN: biological_process unknown; LOCATED IN: cellular_component unknown; EXPRESSED IN: 25 plant structures; EXPRESSED DURING: 14 growth stages; BEST Arabidopsis thaliana protein match is: unknown protein (TAIR:AT4G23910.2); Has 30201 Blast hits to 17322 proteins in 780 species: Archae - 12; Bacteria - 1396; Metazoa - 17338; Fungi …
c47144.graph_c0	C3	0.000775237	0.464	-1.04498	down	Putative transposable element [Oryza sativa Japonica Group]	MuDR family transposase	MuDR family transposase
c31514.graph_c0	C3	0.00489319	0.464	-1.04602	down	PREDICTED: ras GTPase-activating protein-binding protein 1-like isoform X3 [Phoenix dactylifera]	Nuclear transport factor 2 (NTF2) family protein with RNA binding (RRM-RBD-RNP motifs) domain	Nuclear transport factor 2 (NTF2) family protein with RNA binding (RRM-RBD-RNP motifs) domain
c40520.graph_c0	C3	0.000120485	0.464	-1.04967	down	PREDICTED: SEC1 family transport protein SLY1-like [Elaeis guineensis]	Sec1/munc18-like (SM) proteins superfamily	Sec1/munc18-like (SM) proteins superfamily
c36268.graph_c0	C3	0.00418347	0.464	-1.04925	down	putative endosomal protein [Arachis hypogaea]	Endomembrane protein 70 protein family	Endomembrane protein 70 protein family
c36338.graph_c0	C3	9.01e-05	0.463	-1.04939	down	PREDICTED: 60S ribosomal protein L28-2 [Phoenix dactylifera]	Ribosomal L28e protein family	Ribosomal L28e protein family
c42286.graph_c0	C3	0.00020765	0.462	-1.05079	down	PREDICTED: BI1-like protein [Brachypodium distachyon]	Bax inhibitor-1 family protein	Bax inhibitor-1 family protein
c41908.graph_c0	C3	1.62e-05	0.462	-1.05717	down	PREDICTED: receptor-like protein kinase HERK 1 [Elaeis guineensis]	Protein kinase superfamily protein	Protein kinase superfamily protein
c25679.graph_c0	C3	0.00194069	0.461	-1.05703	down	PREDICTED: NEP1-interacting protein 1-like [Elaeis guineensis]	NEP-interacting protein 2	NEP-interacting protein 2
c46510.graph_c1	C3	3.7e-05	0.461	-1.05742	down	PREDICTED: dnaJ homolog subfamily C member 2-like [Phoenix dactylifera]	DnaJ domain ;Myb-like DNA-binding domain	DnaJ domain ;Myb-like DNA-binding domain
c42693.graph_c0	C3	9.49e-05	0.461	-1.05641	down	PREDICTED: calcium homeostasis endoplasmic reticulum protein [Elaeis guineensis]	SWAP (Suppressor-of-White-APricot)/surp RNA-binding domain-containing protein	SWAP (Suppressor-of-White-APricot)/surp RNA-binding domain-containing protein
c38161.graph_c0	C3	0.000136664	0.46	-1.06175	down	PREDICTED: probable inositol transporter 2 isoform X1 [Phoenix dactylifera]	inositol transporter 2	inositol transporter 2
c36961.graph_c0	C3	9.11e-05	0.46	-1.06286	down	PREDICTED: uncharacterized protein LOC103708981 [Phoenix dactylifera]	indole-3-butyric acid response 10	indole-3-butyric acid response 10
c41222.graph_c0	C3	0.0033829	0.459	-1.05958	down	PREDICTED: uncharacterized protein LOC105042043 isoform X3 [Elaeis guineensis]	CONTAINS InterPro DOMAIN/s: Protein of unknown function DUF985 (InterPro:IPR009327), RmlC-like jelly roll fold (InterPro:IPR014710); Has 1465 Blast hits to 1465 proteins in 584 species: Archae - 10; Bacteria - 1038; Metazoa - 19; Fungi - 43; Plants - 51; Viruses - 0; Other Eukaryotes - 304 (source: NCBI BLink).	CONTAINS InterPro DOMAIN/s: Protein of unknown function DUF985 (InterPro:IPR009327), RmlC-like jelly roll fold (InterPro:IPR014710); Has 1465 Blast hits to 1465 proteins in 584 species: Archae - 10; Bacteria - 1038; Metazoa - 19; Fungi - 43; Plants - 51; Viruses - 0; Other Eukaryotes - 304 (source: NCBI BLink).
c46308.graph_c1	C3	0.000153753	0.459	-1.06799	down	PREDICTED: uncharacterized protein LOC103981816 [Musa acuminata subsp. malaccensis]	S-adenosyl-L-methionine-dependent methyltransferases superfamily protein	S-adenosyl-L-methionine-dependent methyltransferases superfamily protein
c48767.graph_c1	C3	0.000172722	0.459	-1.05907	down	PREDICTED: cucumisin-like [Sesamum indicum]	xylem serine peptidase 1	xylem serine peptidase 1
c39128.graph_c0	C3	1.87e-05	0.456	-1.07303	down	PREDICTED: cyclin-D3-1-like [Elaeis guineensis]	Cyclin D2;1	Cyclin D2;1
c44823.graph_c0	C3	0.000385712	0.455	-1.08367	down	PREDICTED: probable lipid-A-disaccharide synthase, mitochondrial isoform X2 [Phoenix dactylifera]	transferases, transferring glycosyl groups	transferases, transferring glycosyl groups
c47493.graph_c1	C3	3.52e-05	0.454	-1.07956	down	PREDICTED: histone deacetylase HDT2-like [Phoenix dactylifera]	histone deacetylase 2C	histone deacetylase 2C
c38781.graph_c0	C3	0.000511417	0.453	-1.07642	down	40S ribosomal protein S30-like [Cucumis sativus]	Ribosomal protein S30 family protein	Ribosomal protein S30 family protein
c42235.graph_c0	C3	3.9e-05	0.453	-1.08246	down	PREDICTED: LOW QUALITY PROTEIN: anthocyanidin 3-O-glucosyltransferase 2-like [Phoenix dactylifera]	UDP-glucosyl transferase 71C4	UDP-glucosyl transferase 71C4
c48943.graph_c0	C3	4.03e-05	0.453	-1.08536	down	PREDICTED: putative receptor-like protein kinase At4g00960 [Phoenix dactylifera]	cysteine-rich RLK (RECEPTOR-like protein kinase) 10	cysteine-rich RLK (RECEPTOR-like protein kinase) 10
c47036.graph_c0	C3	0.00071275	0.453	-1.08436	down	PREDICTED: LOW QUALITY PROTEIN: cation/calcium exchanger 5 [Phoenix dactylifera]	cation exchanger 11	cation exchanger 11
c48705.graph_c0	C3	2.7e-05	0.453	-1.08741	down	PREDICTED: FIP1[V]-like protein isoform X1 [Elaeis guineensis]	homolog of yeast FIP1 [V]	homolog of yeast FIP1 [V]
c46879.graph_c0	C3	0.000264815	0.452	-1.0898	down	PREDICTED: putative amidase C869.01 [Musa acuminata subsp. malaccensis]	Amidase family protein	Amidase family protein
c18417.graph_c0	C3	0.00611378	0.45	-1.09391	down	PREDICTED: potassium transporter 5-like [Elaeis guineensis]	high affinity K+ transporter 5	high affinity K+ transporter 5
c42038.graph_c0	C3	0.000146455	0.45	-1.0928	down	PREDICTED: glycylpeptide N-tetradecanoyltransferase 1 [Nelumbo nucifera]	myristoyl-CoA:protein N-myristoyltransferase	myristoyl-CoA:protein N-myristoyltransferase
c20304.graph_c0	C3	0.000242364	0.45	-1.09369	down	PREDICTED: probable prefoldin subunit 2 [Phoenix dactylifera]	prefoldin 2	prefoldin 2
c46181.graph_c0	C3	7.04e-06	0.449	-1.09575	down	PREDICTED: SWI/SNF complex subunit SWI3A [Elaeis guineensis]	SWITCH/sucrose nonfermenting 3A	SWITCH/sucrose nonfermenting 3A
c36135.graph_c0	C3	0.000114824	0.449	-1.09081	down	PREDICTED: ATP-dependent Clp protease proteolytic subunit 2, mitochondrial-like [Elaeis guineensis]	nuclear-encoded CLP protease P7	nuclear-encoded CLP protease P7
c45270.graph_c0	C3	0.000600524	0.448	-1.09436	down	Os03g0180000 [Oryza sativa Japonica Group]	cation calcium exchanger 4	cation calcium exchanger 4
c45972.graph_c0	C3	4.87e-05	0.448	-1.09937	down	PREDICTED: polyadenylate-binding protein-interacting protein 9-like isoform X1 [Elaeis guineensis]	CTC-interacting domain 11	CTC-interacting domain 11
c44907.graph_c0	C3	5.38e-05	0.446	-1.10293	down	PREDICTED: probable peptide/nitrate transporter At3g43790 isoform X1 [Elaeis guineensis]	zinc induced facilitator-like 2	zinc induced facilitator-like 2
c33032.graph_c0	C3	0.000372701	0.445	-1.10408	down	heat shock protein HSP70-2, partial [Arabidopsis thaliana]	heat shock protein 70 (Hsp 70) family protein	heat shock protein 70 (Hsp 70) family protein
c44307.graph_c0	C3	5.96e-06	0.444	-1.10347	down	PREDICTED: 3-phosphoshikimate 1-carboxyvinyltransferase 2-like [Elaeis guineensis]	RNA 3&apos;-terminal phosphate cyclase/enolpyruvate transferase, alpha/beta	RNA 3&apos;-terminal phosphate cyclase/enolpyruvate transferase, alpha/beta
c43681.graph_c0	C3	4.7e-06	0.443	-1.11228	down	PREDICTED: phosphatidylinositol 4-kinase gamma 7 [Phoenix dactylifera]	phosphoinositide 4-kinase gamma 7	phosphoinositide 4-kinase gamma 7
c41709.graph_c0	C3	4.51e-06	0.443	-1.11711	down	PREDICTED: ubiquitin carboxyl-terminal hydrolase 17-like [Phoenix dactylifera]	ubiquitin-specific protease 16	ubiquitin-specific protease 16
c50228.graph_c0	C3	0.000197869	0.442	-1.11194	down	PREDICTED: uncharacterized protein LOC105044916 [Elaeis guineensis]	Ubiquitin fusion degradation UFD1 family protein	Ubiquitin fusion degradation UFD1 family protein
c47360.graph_c1	C3	7.04e-06	0.442	-1.11906	down	PREDICTED: F-box/kelch-repeat protein At1g74510-like [Elaeis guineensis]	Galactose oxidase/kelch repeat superfamily protein	Galactose oxidase/kelch repeat superfamily protein
c36981.graph_c0	C3	3.78e-05	0.442	-1.11508	down	PREDICTED: 29 kDa ribonucleoprotein A, chloroplastic [Nelumbo nucifera]	RNA-binding (RRM/RBD/RNP motifs) family protein	RNA-binding (RRM/RBD/RNP motifs) family protein
c35416.graph_c0	C3	0.00241939	0.442	-1.12151	down	hypothetical protein OsI_10676 [Oryza sativa Indica Group]	Endomembrane protein 70 protein family	Endomembrane protein 70 protein family
c37068.graph_c0	C3	0.00167206	0.441	-1.12914	down	PREDICTED: uncharacterized protein LOC103997693 [Musa acuminata subsp. malaccensis]	Wound-responsive family protein	Wound-responsive family protein
c37790.graph_c0	C3	5e-06	0.441	-1.12168	down	PREDICTED: protein disulfide isomerase-like 2-3 [Elaeis guineensis]	PDI-like 2-2	PDI-like 2-2
c40865.graph_c0	C3	0.000162911	0.441	-1.11909	down	PREDICTED: hsp70-binding protein 1-like isoform X1 [Elaeis guineensis]	Fes1A	Fes1A
c32267.graph_c0	C3	0.0066279	0.44	-1.12089	down	--	Ribosomal protein L41 family	Ribosomal protein L41 family
c41432.graph_c0	C3	0.000504085	0.44	-1.12682	down	PREDICTED: uncharacterized protein LOC105059839 [Elaeis guineensis]	unknown protein; BEST Arabidopsis thaliana protein match is: unknown protein (TAIR:AT1G16500.1); Has 104 Blast hits to 102 proteins in 13 species: Archae - 0; Bacteria - 0; Metazoa - 0; Fungi - 0; Plants - 104; Viruses - 0; Other Eukaryotes - 0 (source: NCBI BLink).	unknown protein; BEST Arabidopsis thaliana protein match is: unknown protein (TAIR:AT1G16500.1); Has 104 Blast hits to 102 proteins in 13 species: Archae - 0; Bacteria - 0; Metazoa - 0; Fungi - 0; Plants - 104; Viruses - 0; Other Eukaryotes - 0 (source: NCBI BLink).
c37930.graph_c0	C3	1.21e-05	0.439	-1.12885	down	PREDICTED: probable cytochrome P450 313a4 [Elaeis guineensis]	cytochrome P450, family 72, subfamily A, polypeptide 8	cytochrome P450, family 72, subfamily A, polypeptide 8
c45765.graph_c1	C3	3.8e-06	0.439	-1.12849	down	PREDICTED: BTB/POZ and TAZ domain-containing protein 4-like [Phoenix dactylifera]	BTB and TAZ domain protein 3	BTB and TAZ domain protein 3
c46139.graph_c1	C3	0.000465982	0.435	-1.14071	down	--	SecY protein transport family protein	SecY protein transport family protein
c39380.graph_c0	C3	1.56e-05	0.435	-1.14364	down	PREDICTED: uncharacterized protein LOC103700953 [Phoenix dactylifera]	cAMP-regulated phosphoprotein 19-related protein	cAMP-regulated phosphoprotein 19-related protein
c46616.graph_c0	C3	1.84e-05	0.434	-1.14723	down	PREDICTED: RING-H2 finger protein ATL52-like [Elaeis guineensis]	RING/U-box superfamily protein	RING/U-box superfamily protein
c20334.graph_c1	C3	8.7e-06	0.433	-1.15062	down	PREDICTED: small G protein signaling modulator 2-like isoform X4 [Phoenix dactylifera]	Ypt/Rab-GAP domain of gyp1p superfamily protein	Ypt/Rab-GAP domain of gyp1p superfamily protein
c42189.graph_c0	C3	3.96e-06	0.433	-1.14616	down	PREDICTED: aldehyde dehydrogenase family 2 member C4-like [Elaeis guineensis]	aldehyde dehydrogenase 2C4	aldehyde dehydrogenase 2C4
c44861.graph_c0	C3	4.66e-06	0.432	-1.14755	down	PREDICTED: L-type lectin-domain containing receptor kinase S.4-like [Elaeis guineensis]	Concanavalin A-like lectin protein kinase family protein	Concanavalin A-like lectin protein kinase family protein
c40487.graph_c0	C3	2.85e-05	0.432	-1.1576	down	PREDICTED: transcription factor DIVARICATA [Elaeis guineensis]	Duplicated homeodomain-like superfamily protein	Duplicated homeodomain-like superfamily protein
c40444.graph_c0	C3	0.000291516	0.432	-1.1523	down	PREDICTED: GDSL esterase/lipase 5-like [Elaeis guineensis]	GDSL-motif lipase 5	GDSL-motif lipase 5
c45432.graph_c0	C3	9.29e-05	0.431	-1.14267	down	chaC-like protein [Arabidopsis thaliana]	ChaC-like family protein	ChaC-like family protein
c50044.graph_c0	C3	0.000653257	0.43	-1.16175	down	PREDICTED: glutamate receptor 3.1 [Phoenix dactylifera]	glutamate receptor 3.4	glutamate receptor 3.4
c47734.graph_c1	C3	2.4e-06	0.43	-1.15489	down	PREDICTED: 3-ketoacyl-CoA synthase 4-like [Phoenix dactylifera]	3-ketoacyl-CoA synthase 4	3-ketoacyl-CoA synthase 4
c35258.graph_c0	C3	6.98e-05	0.429	-1.15375	down	PREDICTED: UPF0483 protein AGAP003155-like [Phoenix dactylifera]	INVOLVED IN: 10-formyltetrahydrofolate biosynthetic process, folic acid and derivative biosynthetic process; EXPRESSED IN: 24 plant structures; EXPRESSED DURING: 15 growth stages; CONTAINS InterPro DOMAIN/s: Serine hydrolase (InterPro:IPR005645); BEST Arabidopsis thaliana protein match is: alpha/beta-Hydrolases superfamily protein (TAIR:AT5G65400.1); Has 30201 Blast hits to 17322 proteins in 780 …	INVOLVED IN: 10-formyltetrahydrofolate biosynthetic process, folic acid and derivative biosynthetic process; EXPRESSED IN: 24 plant structures; EXPRESSED DURING: 15 growth stages; CONTAINS InterPro DOMAIN/s: Serine hydrolase (InterPro:IPR005645); BEST Arabidopsis thaliana protein match is: alpha/beta-Hydrolases superfamily protein (TAIR:AT5G65400.1); Has 30201 Blast hits to 17322 proteins in 780 …
c33918.graph_c0	C3	0.000378858	0.429	-1.15892	down	PREDICTED: uncharacterized protein LOC103703309 [Phoenix dactylifera]	sequence-specific DNA binding transcription factors	sequence-specific DNA binding transcription factors
c44586.graph_c0	C3	7.43e-05	0.429	-1.15601	down	PREDICTED: CBL-interacting serine/threonine-protein kinase 23-like isoform X1 [Cucumis melo]	CBL-interacting protein kinase 9	CBL-interacting protein kinase 9
c48039.graph_c0	C3	1.42e-06	0.428	-1.1692	down	PREDICTED: uncharacterized protein LOC105053205 [Elaeis guineensis]	ketose-bisphosphate aldolase class-II family protein	ketose-bisphosphate aldolase class-II family protein
c41857.graph_c0	C3	0.00602489	0.427	-1.16199	down	PREDICTED: poly [ADP-ribose] polymerase 2 isoform X3 [Phoenix dactylifera]	poly(ADP-ribose) polymerase	poly(ADP-ribose) polymerase
c13750.graph_c0	C3	0.00666608	0.427	-1.17562	down	PREDICTED: putative phagocytic receptor 1b [Nicotiana tomentosiformis]	Endomembrane protein 70 protein family	Endomembrane protein 70 protein family
c49207.graph_c0	C3	0.00986049	0.426	-1.17213	down	Uncharacterized protein TCM_033752 [Theobroma cacao]	DNAse I-like superfamily protein	DNAse I-like superfamily protein
c43408.graph_c0	C3	0.00205168	0.426	-1.16727	down	PREDICTED: pentatricopeptide repeat-containing protein At1g74750-like isoform X1 [Elaeis guineensis]	Pentatricopeptide repeat (PPR) superfamily protein	Pentatricopeptide repeat (PPR) superfamily protein
c41047.graph_c0	C3	1.25e-05	0.425	-1.17418	down	hypothetical protein POPTR_0018s06390g [Populus trichocarpa]	Sodium Bile acid symporter family	Sodium Bile acid symporter family
c32113.graph_c0	C3	2.47e-05	0.425	-1.17687	down	PREDICTED: thioredoxin-like protein CXXS1 [Elaeis guineensis]	C-terminal cysteine residue is changed to a serine 1	C-terminal cysteine residue is changed to a serine 1
c45683.graph_c0	C3	8.6e-06	0.425	-1.17541	down	PREDICTED: F-box/LRR-repeat protein 3-like isoform X2 [Musa acuminata subsp. malaccensis]	RNI-like superfamily protein	RNI-like superfamily protein
c26963.graph_c0	C3	3.9e-05	0.424	-1.18052	down	PREDICTED: probable CCR4-associated factor 1 homolog 7 [Musa acuminata subsp. malaccensis]	Polynucleotidyl transferase, ribonuclease H-like superfamily protein	Polynucleotidyl transferase, ribonuclease H-like superfamily protein
c30444.graph_c0	C3	7.41e-05	0.423	-1.1783	down	PREDICTED: uncharacterized protein LOC105057462 [Elaeis guineensis]	Protein of unknown function, DUF538	Protein of unknown function, DUF538
c49062.graph_c2	C3	0.000152844	0.422	-1.17736	down	PREDICTED: NF-X1-type zinc finger protein NFXL1 [Phoenix dactylifera]	NF-X-like 1	NF-X-like 1
c31736.graph_c0	C3	1.62e-06	0.422	-1.18763	down	PREDICTED: adenosylhomocysteinase [Elaeis guineensis]	S-adenosyl-L-homocysteine hydrolase	S-adenosyl-L-homocysteine hydrolase
c41483.graph_c0	C3	4.94e-05	0.421	-1.18243	down	PREDICTED: cytochrome c [Musa acuminata subsp. malaccensis]	cytochrome c-2	cytochrome c-2
c47538.graph_c0	C3	3.58e-05	0.42	-1.18752	down	PREDICTED: aspartic proteinase nepenthesin-2-like [Musa acuminata subsp. malaccensis]	Eukaryotic aspartyl protease family protein	Eukaryotic aspartyl protease family protein
c49313.graph_c0	C3	0.00095816	0.419	-1.19516	down	PREDICTED: tetrahydrocannabinolic acid synthase-like [Phoenix dactylifera]	FAD-binding Berberine family protein	FAD-binding Berberine family protein
c43326.graph_c0	C3	0.000536034	0.419	-1.1877	down	PREDICTED: expansin-A4-like, partial [Cucumis sativus]	expansin A4	expansin A4
c39869.graph_c0	C3	1.4e-06	0.418	-1.19501	down	PREDICTED: phosphoserine aminotransferase 2, chloroplastic-like [Elaeis guineensis]	phosphoserine aminotransferase	phosphoserine aminotransferase
c40724.graph_c0	C3	2.65e-06	0.417	-1.19768	down	PREDICTED: S-norcoclaurine synthase 1-like [Phoenix dactylifera]	2-oxoglutarate (2OG) and Fe(II)-dependent oxygenase superfamily protein	2-oxoglutarate (2OG) and Fe(II)-dependent oxygenase superfamily protein
c39853.graph_c0	C3	0.000833335	0.417	-1.20596	down	PREDICTED: homeobox-leucine zipper protein HOX12-like [Elaeis guineensis]	homeobox protein 40	homeobox protein 40
c46996.graph_c0	C3	0.00071679	0.417	-1.20906	down	PREDICTED: putative disease resistance protein RGA4-like isoform X1 [Setaria italica]	NB-ARC domain-containing disease resistance protein	NB-ARC domain-containing disease resistance protein
c39559.graph_c0	C3	9.55e-06	0.416	-1.20589	down	PREDICTED: glycerophosphodiester phosphodiesterase GDPD1, chloroplastic-like [Elaeis guineensis]	senescence-related gene 3	senescence-related gene 3
c46890.graph_c1	C3	0.00342908	0.416	-1.20001	down	hypothetical protein OsI_31801 [Oryza sativa Indica Group]	heat shock protein 81-2	heat shock protein 81-2
c46395.graph_c0	C3	0.000943771	0.416	-1.19839	down	PREDICTED: sugar carrier protein C-like [Phoenix dactylifera]	sugar transporter 1	sugar transporter 1
c42820.graph_c0	C3	8.09e-06	0.415	-1.20738	down	PREDICTED: UDP-glycosyltransferase 87A2-like [Elaeis guineensis]	UDP-Glycosyltransferase superfamily protein	UDP-Glycosyltransferase superfamily protein
c32245.graph_c0	C3	0.000591918	0.414	-1.21373	down	PREDICTED: GEM-like protein 5 [Phoenix dactylifera]	GRAM domain family protein	GRAM domain family protein
c49018.graph_c0	C3	6.79e-07	0.414	-1.21221	down	PREDICTED: serine carboxypeptidase-like 27 [Elaeis guineensis]	serine carboxypeptidase-like 27	serine carboxypeptidase-like 27
c48436.graph_c1	C3	0.000181916	0.414	-1.21601	down	PREDICTED: uncharacterized protein LOC103708981 [Phoenix dactylifera]	indole-3-butyric acid response 10	indole-3-butyric acid response 10
c46878.graph_c0	C3	1.14e-06	0.412	-1.22001	down	PREDICTED: probable GTP diphosphokinase RSH2, chloroplastic [Phoenix dactylifera]	RELA/SPOT homolog 3	RELA/SPOT homolog 3
c42503.graph_c0	C3	0.000902063	0.412	-1.21795	down	PREDICTED: cinnamoyl-CoA reductase 1-like [Populus euphratica]	cinnamoyl coa reductase 1	cinnamoyl coa reductase 1
c46702.graph_c0	C3	0.000151801	0.41	-1.23534	down	F17L21.7 [Arabidopsis thaliana]	cysteine-rich RLK (RECEPTOR-like protein kinase) 8	cysteine-rich RLK (RECEPTOR-like protein kinase) 8
c47239.graph_c0	C3	6.22e-05	0.409	-1.2339	down	PREDICTED: 54S ribosomal protein L12, mitochondrial-like [Phoenix dactylifera]	Ribosomal protein L7/L12, oligomerisation;Ribosomal protein L7/L12, C-terminal/adaptor protein ClpS-like	Ribosomal protein L7/L12, oligomerisation;Ribosomal protein L7/L12, C-terminal/adaptor protein ClpS-like
c47975.graph_c0	C3	3.91e-07	0.409	-1.23099	down	PREDICTED: myosin-9-like isoform X3 [Phoenix dactylifera]	FUNCTIONS IN: molecular_function unknown; INVOLVED IN: response to cadmium ion; LOCATED IN: plasma membrane; EXPRESSED IN: 25 plant structures; EXPRESSED DURING: 13 growth stages; CONTAINS InterPro DOMAIN/s: Prefoldin (InterPro:IPR009053); BEST Arabidopsis thaliana protein match is: unknown protein (TAIR:AT1G05320.3); Has 470429 Blast hits to 168274 proteins in 4282 species: Archae - 6896; Bacter…	FUNCTIONS IN: molecular_function unknown; INVOLVED IN: response to cadmium ion; LOCATED IN: plasma membrane; EXPRESSED IN: 25 plant structures; EXPRESSED DURING: 13 growth stages; CONTAINS InterPro DOMAIN/s: Prefoldin (InterPro:IPR009053); BEST Arabidopsis thaliana protein match is: unknown protein (TAIR:AT1G05320.3); Has 470429 Blast hits to 168274 proteins in 4282 species: Archae - 6896; Bacter…
c49916.graph_c0	C3	0.000457368	0.409	-1.22683	down	cytochrome c biogenesis Fn [Oryza sativa Japonica Group]	ATP synthase subunit 1	ATP synthase subunit 1
c20334.graph_c0	C3	0.00781242	0.405	-1.23354	down	PREDICTED: GTPase-activating protein gyp7-like [Musa acuminata subsp. malaccensis]	Ypt/Rab-GAP domain of gyp1p superfamily protein	Ypt/Rab-GAP domain of gyp1p superfamily protein
c40347.graph_c0	C3	1.36e-06	0.403	-1.25066	down	PREDICTED: somatic embryogenesis receptor kinase 2-like [Elaeis guineensis]	Leucine-rich repeat (LRR) family protein	Leucine-rich repeat (LRR) family protein
c39627.graph_c0	C3	7.69e-05	0.402	-1.25552	down	Os01g0192000 [Oryza sativa Japonica Group]	CCCH-type zinc finger protein with ARM repeat domain	CCCH-type zinc finger protein with ARM repeat domain
c47718.graph_c0	C3	6.02e-07	0.401	-1.25964	down	PREDICTED: LOW QUALITY PROTEIN: probable glucan 1,3-alpha-glucosidase [Phoenix dactylifera]	Glycosyl hydrolases family 31 protein	Glycosyl hydrolases family 31 protein
c41251.graph_c0	C3	0.00123761	0.4	-1.25732	down	PREDICTED: uncharacterized protein LOC103705685 [Phoenix dactylifera]	unknown protein; FUNCTIONS IN: molecular_function unknown; INVOLVED IN: biological_process unknown; LOCATED IN: plasma membrane; EXPRESSED IN: 19 plant structures; EXPRESSED DURING: 9 growth stages; BEST Arabidopsis thaliana protein match is: unknown protein (TAIR:AT2G36220.1); Has 64 Blast hits to 64 proteins in 10 species: Archae - 0; Bacteria - 0; Metazoa - 0; Fungi - 0; Plants - 64; Viruses -…	unknown protein; FUNCTIONS IN: molecular_function unknown; INVOLVED IN: biological_process unknown; LOCATED IN: plasma membrane; EXPRESSED IN: 19 plant structures; EXPRESSED DURING: 9 growth stages; BEST Arabidopsis thaliana protein match is: unknown protein (TAIR:AT2G36220.1); Has 64 Blast hits to 64 proteins in 10 species: Archae - 0; Bacteria - 0; Metazoa - 0; Fungi - 0; Plants - 64; Viruses -…
c34878.graph_c0	C3	3.66e-06	0.4	-1.25938	down	PREDICTED: OTU domain-containing protein DDB_G0284757 isoform X1 [Elaeis guineensis]	Cysteine proteinases superfamily protein	Cysteine proteinases superfamily protein
c47985.graph_c0	C3	2.15e-07	0.4	-1.25784	down	PREDICTED: eukaryotic translation initiation factor 5-like [Elaeis guineensis]	Translation initiation factor IF2/IF5	Translation initiation factor IF2/IF5
c49693.graph_c0	C3	2.44e-05	0.4	-1.26195	down	PREDICTED: probable protein phosphatase 2C 4 [Phoenix dactylifera]	pol-like 5	pol-like 5
c36441.graph_c1	C3	0.00372786	0.399	-1.26036	down	unnamed protein product [Vitis vinifera]	Transmembrane proteins 14C	Transmembrane proteins 14C
c39738.graph_c0	C3	3.31e-07	0.399	-1.2633	down	PREDICTED: glycine-rich RNA-binding protein 2, mitochondrial-like [Elaeis guineensis]	glycine-rich RNA-binding protein 3	glycine-rich RNA-binding protein 3
c48093.graph_c0	C3	6.48e-05	0.398	-1.27004	down	PREDICTED: E3 ubiquitin-protein ligase RMA3-like [Phoenix dactylifera]	RING membrane-anchor 3	RING membrane-anchor 3
c40137.graph_c0	C3	1.28e-07	0.398	-1.27377	down	PREDICTED: uncharacterized protein LOC105052991 [Elaeis guineensis]	MA3 domain-containing protein	MA3 domain-containing protein
c38665.graph_c0	C3	3.45e-06	0.397	-1.27209	down	PREDICTED: uncharacterized protein LOC105044920 [Elaeis guineensis]	unknown protein; BEST Arabidopsis thaliana protein match is: unknown protein (TAIR:AT1G80200.1); Has 30201 Blast hits to 17322 proteins in 780 species: Archae - 12; Bacteria - 1396; Metazoa - 17338; Fungi - 3422; Plants - 5037; Viruses - 0; Other Eukaryotes - 2996 (source: NCBI BLink).	unknown protein; BEST Arabidopsis thaliana protein match is: unknown protein (TAIR:AT1G80200.1); Has 30201 Blast hits to 17322 proteins in 780 species: Archae - 12; Bacteria - 1396; Metazoa - 17338; Fungi - 3422; Plants - 5037; Viruses - 0; Other Eukaryotes - 2996 (source: NCBI BLink).
c44473.graph_c0	C3	1.16e-05	0.397	-1.27301	down	PREDICTED: activator of 90 kDa heat shock protein ATPase homolog [Musa acuminata subsp. malaccensis]	Aha1 domain-containing protein	Aha1 domain-containing protein
c39546.graph_c1	C3	4.49e-07	0.397	-1.27345	down	PREDICTED: uncharacterized protein LOC103704438 [Phoenix dactylifera]	unknown protein; BEST Arabidopsis thaliana protein match is: unknown protein (TAIR:AT2G03330.1); Has 141 Blast hits to 141 proteins in 21 species: Archae - 0; Bacteria - 9; Metazoa - 0; Fungi - 0; Plants - 131; Viruses - 0; Other Eukaryotes - 1 (source: NCBI BLink).	unknown protein; BEST Arabidopsis thaliana protein match is: unknown protein (TAIR:AT2G03330.1); Has 141 Blast hits to 141 proteins in 21 species: Archae - 0; Bacteria - 9; Metazoa - 0; Fungi - 0; Plants - 131; Viruses - 0; Other Eukaryotes - 1 (source: NCBI BLink).
c36289.graph_c1	C3	0.00833123	0.394	-1.29166	down	PREDICTED: uncharacterized protein LOC104423596 [Eucalyptus grandis]	Protein of unknown function (DUF594)	Protein of unknown function (DUF594)
c37529.graph_c0	C3	0.000500607	0.393	-1.28907	down	PREDICTED: uncharacterized protein LOC103704363 [Phoenix dactylifera]	cadmium tolerance 1	cadmium tolerance 1
c19701.graph_c0	C3	0.0023339	0.393	-1.28506	down	ribosomal protein [Gymnadenia conopsea]	Ribosomal protein L34e superfamily protein	Ribosomal protein L34e superfamily protein
c41467.graph_c0	C3	7.02e-07	0.393	-1.29029	down	putative adenosylhomocysteinase [Nicotiana glauca]	S-adenosyl-L-homocysteine hydrolase	S-adenosyl-L-homocysteine hydrolase
c47115.graph_c0	C3	1.84e-05	0.392	-1.28951	down	PREDICTED: probable indole-3-pyruvate monooxygenase YUCCA5 [Musa acuminata subsp. malaccensis]	YUCCA 9	YUCCA 9
c26624.graph_c0	C3	4.82e-06	0.391	-1.2979	down	PREDICTED: uncharacterized protein LOC103973487 [Musa acuminata subsp. malaccensis]	from the Czech &apos;roh&apos; meaning &apos;corner&apos;	from the Czech &apos;roh&apos; meaning &apos;corner&apos;
c41090.graph_c0	C3	1.19e-05	0.389	-1.29858	down	IAA hydrolase [Phalaenopsis hybrid cultivar]	peptidase M20/M25/M40 family protein	peptidase M20/M25/M40 family protein
c34250.graph_c0	C3	9.25e-06	0.389	-1.30179	down	PREDICTED: non-specific lipid-transfer protein 2-like [Elaeis guineensis]	Bifunctional inhibitor/lipid-transfer protein/seed storage 2S albumin superfamily protein	Bifunctional inhibitor/lipid-transfer protein/seed storage 2S albumin superfamily protein
c32317.graph_c0	C3	6.43e-05	0.389	-1.30129	down	PREDICTED: guanine nucleotide-binding protein subunit gamma 2-like [Elaeis guineensis]	G-protein gamma subunit 2	G-protein gamma subunit 2
c45984.graph_c0	C3	9.71e-08	0.383	-1.31861	down	PREDICTED: uncharacterized protein LOC103996871 [Musa acuminata subsp. malaccensis]	Fasciclin-like arabinogalactan family protein	Fasciclin-like arabinogalactan family protein
c44613.graph_c0	C3	0.00441623	0.383	-1.3299	down	PREDICTED: uncharacterized protein LOC103709147 [Phoenix dactylifera]	myb-like transcription factor family protein	myb-like transcription factor family protein
c20447.graph_c0	C3	9.08e-05	0.382	-1.32674	down	PREDICTED: probable receptor-like protein kinase At3g55450 [Elaeis guineensis]	Protein kinase superfamily protein	Protein kinase superfamily protein
c45079.graph_c1	C3	9.46e-08	0.381	-1.32948	down	PREDICTED: vacuolar amino acid transporter 1-like isoform X1 [Phoenix dactylifera]	Transmembrane amino acid transporter family protein	Transmembrane amino acid transporter family protein
c41669.graph_c0	C3	1.94e-06	0.38	-1.33722	down	PREDICTED: MATE efflux family protein 5-like [Phoenix dactylifera]	MATE efflux family protein	MATE efflux family protein
c34922.graph_c0	C3	0.000158681	0.379	-1.33981	down	PREDICTED: uncharacterized protein LOC103715920 [Phoenix dactylifera]	unknown protein; FUNCTIONS IN: molecular_function unknown; INVOLVED IN: biological_process unknown; LOCATED IN: endomembrane system; Has 35333 Blast hits to 34131 proteins in 2444 species: Archae - 798; Bacteria - 22429; Metazoa - 974; Fungi - 991; Plants - 531; Viruses - 0; Other Eukaryotes - 9610 (source: NCBI BLink).	unknown protein; FUNCTIONS IN: molecular_function unknown; INVOLVED IN: biological_process unknown; LOCATED IN: endomembrane system; Has 35333 Blast hits to 34131 proteins in 2444 species: Archae - 798; Bacteria - 22429; Metazoa - 974; Fungi - 991; Plants - 531; Viruses - 0; Other Eukaryotes - 9610 (source: NCBI BLink).
c45671.graph_c0	C3	4.59e-06	0.377	-1.34848	down	PREDICTED: LOW QUALITY PROTEIN: cytidine deaminase 1-like [Elaeis guineensis]	cytidine deaminase 1	cytidine deaminase 1
c47474.graph_c0	C3	0.000149352	0.375	-1.34991	down	PREDICTED: probable mediator of RNA polymerase II transcription subunit 26b isoform X1 [Elaeis guineensis]	Transcription elongation factor (TFIIS) family protein	Transcription elongation factor (TFIIS) family protein
c33900.graph_c0	C3	8.65e-06	0.375	-1.36126	down	PREDICTED: uncharacterized protein LOC105038635 [Elaeis guineensis]	Protein of unknown function (DUF1685)	Protein of unknown function (DUF1685)
c40917.graph_c0	C3	3.71e-07	0.375	-1.35926	down	PREDICTED: mRNA turnover protein 4 homolog [Elaeis guineensis]	Ribosomal protein L10 family protein	Ribosomal protein L10 family protein
c48525.graph_c0	C3	1.92e-08	0.374	-1.35938	down	PREDICTED: dolichyl-diphosphooligosaccharide--protein glycosyltransferase subunit STT3B isoform X1 [Elaeis guineensis]	staurosporin and temperature sensitive 3-like b	staurosporin and temperature sensitive 3-like b
c30870.graph_c0	C3	3.85e-07	0.374	-1.3592	down	PREDICTED: thylakoid lumenal 19 kDa protein, chloroplastic [Elaeis guineensis]	Mog1/PsbP/DUF1795-like photosystem II reaction center PsbP family protein	Mog1/PsbP/DUF1795-like photosystem II reaction center PsbP family protein
c35657.graph_c0	C3	2.19e-05	0.374	-1.36015	down	hypothetical protein MIMGU_mgv1a016591mg [Erythranthe guttata]	60S acidic ribosomal protein family	60S acidic ribosomal protein family
c36412.graph_c0	C3	0.00332053	0.374	-1.35828	down	PREDICTED: proton-coupled amino acid transporter 3-like [Musa acuminata subsp. malaccensis]	Transmembrane amino acid transporter family protein	Transmembrane amino acid transporter family protein
c20426.graph_c0	C3	2.49e-07	0.37	-1.37368	down	Chaperone protein dnaJ, putative [Ricinus communis]	DNAJ homologue 3	DNAJ homologue 3
c48680.graph_c0	C3	1.67e-07	0.369	-1.37987	down	PREDICTED: EIN3-binding F-box protein 1-like [Elaeis guineensis]	EIN3-binding F box protein 1	EIN3-binding F box protein 1
c14335.graph_c0	C3	1.96e-07	0.369	-1.38054	down	PREDICTED: zinc finger CCCH domain-containing protein 2-like [Phoenix dactylifera]	Zinc finger C-x8-C-x5-C-x3-H type family protein	Zinc finger C-x8-C-x5-C-x3-H type family protein
c35374.graph_c0	C3	1.12e-08	0.368	-1.38319	down	PREDICTED: LOW QUALITY PROTEIN: LOB domain-containing protein 37-like [Elaeis guineensis]	LOB domain-containing protein 38	LOB domain-containing protein 38
c44010.graph_c0	C3	0.00734012	0.368	-1.38627	down	PREDICTED: cytochrome P450 78A5-like [Phoenix dactylifera]	cytochrome P450, family 78, subfamily A, polypeptide 5	cytochrome P450, family 78, subfamily A, polypeptide 5
c18381.graph_c0	C3	1.34e-05	0.367	-1.38722	down	PREDICTED: zinc finger protein MAGPIE-like [Elaeis guineensis]	C2H2-like zinc finger protein	C2H2-like zinc finger protein
c47252.graph_c0	C3	7.55e-05	0.367	-1.39261	down	PREDICTED: apoptosis-inducing factor homolog B-like [Solanum tuberosum]	FAD/NAD(P)-binding oxidoreductase family protein	FAD/NAD(P)-binding oxidoreductase family protein
c44050.graph_c0	C3	0.00324452	0.367	-1.39361	down	PREDICTED: probable vacuolar amino acid transporter YPQ1 isoform X4 [Nelumbo nucifera]	PQ-loop repeat family protein / transmembrane family protein	PQ-loop repeat family protein / transmembrane family protein
c49931.graph_c0	C3	6.15e-09	0.366	-1.39241	down	PREDICTED: putative leucine-rich repeat-containing protein DDB_G0290503 [Elaeis guineensis]	Kinase interacting (KIP1-like) family protein	Kinase interacting (KIP1-like) family protein
c44146.graph_c0	C3	7.84e-07	0.365	-1.39101	down	PREDICTED: uncharacterized protein LOC103722359 [Phoenix dactylifera]	Protein of unknown function (DUF3741)	Protein of unknown function (DUF3741)
c47425.graph_c0	C3	3.26e-05	0.363	-1.40443	down	PREDICTED: malonyl-coenzyme A:anthocyanin 3-O-glucoside-6&apos;&apos;-O-malonyltransferase-like [Phoenix dactylifera]	HXXXD-type acyl-transferase family protein	HXXXD-type acyl-transferase family protein
c13750.graph_c1	C3	0.00362506	0.362	-1.3986	down	PREDICTED: putative phagocytic receptor 1b [Musa acuminata subsp. malaccensis]	Endomembrane protein 70 protein family	Endomembrane protein 70 protein family
c38541.graph_c0	C3	3.04e-08	0.361	-1.4109	down	PREDICTED: zinc finger protein MAGPIE-like [Elaeis guineensis]	C2H2 and C2HC zinc fingers superfamily protein	C2H2 and C2HC zinc fingers superfamily protein
c41722.graph_c0	C3	0.00606328	0.36	-1.4179	down	PREDICTED: pathogenesis-related genes transcriptional activator PTI6-like [Phoenix dactylifera]	cytokinin response factor 4	cytokinin response factor 4
c40858.graph_c0	C3	0.00154079	0.359	-1.41746	down	PREDICTED: uncharacterized protein LOC105059626 [Elaeis guineensis]	Major facilitator superfamily protein	Major facilitator superfamily protein
c32130.graph_c0	C3	2.84e-06	0.358	-1.42159	down	PREDICTED: BAG family molecular chaperone regulator 8, chloroplastic [Phoenix dactylifera]	calmodulin-binding protein-related	calmodulin-binding protein-related
c44291.graph_c0	C3	8.84e-06	0.357	-1.42191	down	PREDICTED: ATP-dependent 6-phosphofructokinase 3-like isoform X1 [Phoenix dactylifera]	phosphofructokinase 3	phosphofructokinase 3
c46890.graph_c0	C3	0.00625049	0.357	-1.42085	down	putative heat shock protein [Iris tectorum]	heat shock protein 81-3	heat shock protein 81-3
c45424.graph_c1	C3	9.97e-08	0.356	-1.42709	down	PREDICTED: uncharacterized membrane protein At3g27390 [Phoenix dactylifera]	unknown protein; FUNCTIONS IN: molecular_function unknown; INVOLVED IN: biological_process unknown; LOCATED IN: endomembrane system; BEST Arabidopsis thaliana protein match is: unknown protein (TAIR:AT4G12680.1); Has 101 Blast hits to 99 proteins in 12 species: Archae - 0; Bacteria - 0; Metazoa - 0; Fungi - 0; Plants - 101; Viruses - 0; Other Eukaryotes - 0 (source: NCBI BLink).	unknown protein; FUNCTIONS IN: molecular_function unknown; INVOLVED IN: biological_process unknown; LOCATED IN: endomembrane system; BEST Arabidopsis thaliana protein match is: unknown protein (TAIR:AT4G12680.1); Has 101 Blast hits to 99 proteins in 12 species: Archae - 0; Bacteria - 0; Metazoa - 0; Fungi - 0; Plants - 101; Viruses - 0; Other Eukaryotes - 0 (source: NCBI BLink).
c37172.graph_c0	C3	0.000769368	0.355	-1.42831	down	PREDICTED: uncharacterized protein LOC103721275 [Phoenix dactylifera]	Protein of unknown function (DUF506)	Protein of unknown function (DUF506)
c46097.graph_c0	C3	3.7e-08	0.35	-1.45283	down	PREDICTED: peptidyl-prolyl cis-trans isomerase CYP19-3 [Elaeis guineensis]	rotamase cyclophilin 2	rotamase cyclophilin 2
c18564.graph_c0	C3	1.58e-05	0.35	-1.45457	down	PREDICTED: PRA1 family protein B3-like [Phoenix dactylifera]	prenylated RAB acceptor 1.B3	prenylated RAB acceptor 1.B3
c43527.graph_c0	C3	1.15e-05	0.349	-1.45462	down	PREDICTED: probable thylakoidal processing peptidase 2, chloroplastic [Phoenix dactylifera]	thylakoid processing peptide	thylakoid processing peptide
c31335.graph_c0	C3	2.29e-05	0.348	-1.45896	down	PREDICTED: putative disease resistance protein At5g47280 [Elaeis guineensis]	ADR1-like 1	ADR1-like 1
c49783.graph_c2	C3	4.86e-09	0.346	-1.46955	down	PREDICTED: phosphoenolpyruvate/phosphate translocator 1, chloroplastic-like [Phoenix dactylifera]	Glucose-6-phosphate/phosphate translocator-related	Glucose-6-phosphate/phosphate translocator-related
c37460.graph_c0	C3	4.37e-10	0.344	-1.47966	down	PREDICTED: transcription factor MYC4-like [Elaeis guineensis]	Basic helix-loop-helix (bHLH) DNA-binding family protein	Basic helix-loop-helix (bHLH) DNA-binding family protein
c44453.graph_c1	C3	0.00577718	0.344	-1.4754	down	annexin ANNAT3, partial [Iris japonica]	annexin 2	annexin 2
c25933.graph_c0	C3	0.000711241	0.342	-1.49133	down	PREDICTED: dirigent protein 22-like [Elaeis guineensis]	Disease resistance-responsive (dirigent-like protein) family protein	Disease resistance-responsive (dirigent-like protein) family protein
c44156.graph_c0	C3	3.07e-07	0.341	-1.48706	down	PREDICTED: ras-related protein RIC2 [Phoenix dactylifera]	RAB GTPase homolog A1D	RAB GTPase homolog A1D
c40523.graph_c0	C3	6.15e-09	0.34	-1.49347	down	PREDICTED: HD domain-containing protein 2 isoform X2 [Elaeis guineensis]	Metal-dependent phosphohydrolase	Metal-dependent phosphohydrolase
c32833.graph_c0	C3	3.47e-08	0.34	-1.49766	down	PREDICTED: proline-rich receptor-like protein kinase PERK2, partial [Phoenix dactylifera]	VQ motif-containing protein	VQ motif-containing protein
c38506.graph_c0	C3	0.00140174	0.337	-1.50692	down	PREDICTED: uncharacterized protein LOC103982790 [Musa acuminata subsp. malaccensis]	Protein of unknown function, DUF584	Protein of unknown function, DUF584
c33982.graph_c0	C3	9.69e-08	0.336	-1.52143	down	PREDICTED: probable chromo domain-containing protein LHP1 isoform X1 [Elaeis guineensis]	like heterochromatin protein (LHP1)	like heterochromatin protein (LHP1)
c40609.graph_c0	C3	4e-10	0.335	-1.51519	down	PREDICTED: endoplasmin homolog [Elaeis guineensis]	Chaperone protein htpG family protein	Chaperone protein htpG family protein
c38914.graph_c0	C3	1.91e-07	0.335	-1.52262	down	PREDICTED: LIM domain-containing protein WLIM1-like [Elaeis guineensis]	GATA type zinc finger transcription factor family protein	GATA type zinc finger transcription factor family protein
c44469.graph_c0	C3	3.67e-09	0.332	-1.53193	down	BZIP transcription factor ATB2 [Medicago truncatula]	G-box binding factor 6	G-box binding factor 6
c44315.graph_c0	C3	2.53e-10	0.33	-1.54115	down	PREDICTED: sodium-coupled neutral amino acid transporter 5 [Elaeis guineensis]	Transmembrane amino acid transporter family protein	Transmembrane amino acid transporter family protein
c49085.graph_c0	C3	3.11e-08	0.329	-1.54093	down	PREDICTED: two-component response regulator ARR8-like [Musa acuminata subsp. malaccensis]	response regulator 9	response regulator 9
c30037.graph_c0	C3	4.62e-10	0.328	-1.54781	down	PREDICTED: arogenate dehydratase/prephenate dehydratase 6, chloroplastic-like [Elaeis guineensis]	prephenate dehydratase 1	prephenate dehydratase 1
c42758.graph_c0	C3	2.16e-05	0.327	-1.55265	down	PREDICTED: PLASMODESMATA CALLOSE-BINDING PROTEIN 3-like [Musa acuminata subsp. malaccensis]	plasmodesmata callose-binding protein 3	plasmodesmata callose-binding protein 3
c41292.graph_c0	C3	1.86e-10	0.327	-1.5571	down	PREDICTED: uncharacterized protein LOC105045771 isoform X2 [Elaeis guineensis]	Disease resistance-responsive (dirigent-like protein) family protein	Disease resistance-responsive (dirigent-like protein) family protein
c36061.graph_c0	C3	2.99e-07	0.326	-1.55483	down	PREDICTED: protein PXR1 isoform X1 [Elaeis guineensis]	unknown protein; Has 1719 Blast hits to 1091 proteins in 184 species: Archae - 5; Bacteria - 24; Metazoa - 559; Fungi - 169; Plants - 192; Viruses - 1; Other Eukaryotes - 769 (source: NCBI BLink).	unknown protein; Has 1719 Blast hits to 1091 proteins in 184 species: Archae - 5; Bacteria - 24; Metazoa - 559; Fungi - 169; Plants - 192; Viruses - 1; Other Eukaryotes - 769 (source: NCBI BLink).
c43083.graph_c1	C3	4.06e-08	0.326	-1.5576	down	PREDICTED: uncharacterized protein LOC103710775 [Phoenix dactylifera]	peptidyl-prolyl cis-trans isomerases	peptidyl-prolyl cis-trans isomerases
c43150.graph_c0	C3	7.05e-06	0.326	-1.56166	down	PREDICTED: 21 kDa protein-like [Musa acuminata subsp. malaccensis]	Plant invertase/pectin methylesterase inhibitor superfamily protein	Plant invertase/pectin methylesterase inhibitor superfamily protein
c40987.graph_c0	C3	7.35e-11	0.326	-1.56477	down	PREDICTED: EIN3-binding F-box protein 1-like [Elaeis guineensis]	EIN3-binding F box protein 1	EIN3-binding F box protein 1
c46798.graph_c0	C3	1.42e-10	0.325	-1.56469	down	PREDICTED: putative disease resistance protein At5g47280 [Phoenix dactylifera]	ADR1-like 1	ADR1-like 1
c39512.graph_c0	C3	2.55e-09	0.325	-1.57158	down	PREDICTED: ninja-family protein Os07g0602900 [Elaeis guineensis]	ABI five binding protein 3	ABI five binding protein 3
c37576.graph_c0	C3	1.98e-05	0.325	-1.54482	down	PREDICTED: EG45-like domain containing protein [Prunus mume]	plant natriuretic peptide A	plant natriuretic peptide A
c34343.graph_c0	C3	0.00672005	0.321	-1.57794	down	PREDICTED: protein EXORDIUM-like 2 [Tarenaya hassleriana]	EXORDIUM like 2	EXORDIUM like 2
c38900.graph_c0	C3	0.000210039	0.321	-1.57536	down	PREDICTED: uncharacterized protein LOC105044311 [Elaeis guineensis]	Protein of unknown function (DUF3317)	Protein of unknown function (DUF3317)
c38434.graph_c0	C3	9.38e-08	0.319	-1.59027	down	Uncharacterized protein isoform 1 [Theobroma cacao]	unknown protein; FUNCTIONS IN: molecular_function unknown; INVOLVED IN: biological_process unknown; LOCATED IN: mitochondrion; EXPRESSED IN: sperm cell, male gametophyte, pollen tube; EXPRESSED DURING: L mature pollen stage, M germinated pollen stage; BEST Arabidopsis thaliana protein match is: unknown protein (TAIR:AT1G23150.1); Has 143 Blast hits to 143 proteins in 17 species: Archae - 0; Bacte…	unknown protein; FUNCTIONS IN: molecular_function unknown; INVOLVED IN: biological_process unknown; LOCATED IN: mitochondrion; EXPRESSED IN: sperm cell, male gametophyte, pollen tube; EXPRESSED DURING: L mature pollen stage, M germinated pollen stage; BEST Arabidopsis thaliana protein match is: unknown protein (TAIR:AT1G23150.1); Has 143 Blast hits to 143 proteins in 17 species: Archae - 0; Bacte…
c42398.graph_c1	C3	4.47e-11	0.319	-1.58696	down	PREDICTED: luminal-binding protein 5 [Phoenix dactylifera]	Heat shock protein 70 (Hsp 70) family protein	Heat shock protein 70 (Hsp 70) family protein
c38602.graph_c0	C3	2.34e-09	0.318	-1.59319	down	PREDICTED: F-box/kelch-repeat protein SKIP11-like [Phoenix dactylifera]	Galactose oxidase/kelch repeat superfamily protein	Galactose oxidase/kelch repeat superfamily protein
c45166.graph_c0	C3	1.05e-06	0.317	-1.5937	down	PREDICTED: UDP-glycosyltransferase 89B1-like [Musa acuminata subsp. malaccensis]	UDP-glucosyl transferase 89B1	UDP-glucosyl transferase 89B1
c34109.graph_c0	C3	6.78e-05	0.316	-1.5979	down	PREDICTED: hydroquinone glucosyltransferase-like [Phoenix dactylifera]	UDP-Glycosyltransferase superfamily protein	UDP-Glycosyltransferase superfamily protein
c45032.graph_c2	C3	7.02e-08	0.316	-1.59692	down	Cytochrome BC1 synthesis, putative [Theobroma cacao]	P-loop containing nucleoside triphosphate hydrolases superfamily protein	P-loop containing nucleoside triphosphate hydrolases superfamily protein
c43148.graph_c0	C3	1.42e-05	0.316	-1.60179	down	rhomboid protein Phaam_RBL14, partial [Phalaenopsis amabilis]	RHOMBOID-like protein 14	RHOMBOID-like protein 14
c42143.graph_c1	C3	0.00825465	0.315	-1.60934	down	PREDICTED: omega-hydroxypalmitate O-feruloyl transferase-like [Nelumbo nucifera]	HXXXD-type acyl-transferase family protein	HXXXD-type acyl-transferase family protein
c44302.graph_c0	C3	6.79e-10	0.314	-1.61108	down	PREDICTED: probable receptor-like protein kinase At3g55450 [Phoenix dactylifera]	Protein kinase superfamily protein	Protein kinase superfamily protein
c48367.graph_c0	C3	2.39e-08	0.312	-1.62184	down	PREDICTED: uncharacterized protein LOC105060052 [Elaeis guineensis]	Core-2/I-branching beta-1,6-N-acetylglucosaminyltransferase family protein	Core-2/I-branching beta-1,6-N-acetylglucosaminyltransferase family protein
c35415.graph_c0	C3	1.11e-06	0.311	-1.63225	down	PREDICTED: osmotin-like protein [Elaeis guineensis]	Pathogenesis-related thaumatin superfamily protein	Pathogenesis-related thaumatin superfamily protein
c48622.graph_c0	C3	2.82e-10	0.311	-1.62977	down	PREDICTED: uncharacterized protein LOC103714925 [Phoenix dactylifera]	unknown protein; FUNCTIONS IN: molecular_function unknown; INVOLVED IN: biological_process unknown; LOCATED IN: endomembrane system; EXPRESSED IN: flower; EXPRESSED DURING: 4 anthesis; BEST Arabidopsis thaliana protein match is: unknown protein (TAIR:AT1G71110.1); Has 161 Blast hits to 154 proteins in 16 species: Archae - 0; Bacteria - 0; Metazoa - 0; Fungi - 0; Plants - 161; Viruses - 0; Other E…	unknown protein; FUNCTIONS IN: molecular_function unknown; INVOLVED IN: biological_process unknown; LOCATED IN: endomembrane system; EXPRESSED IN: flower; EXPRESSED DURING: 4 anthesis; BEST Arabidopsis thaliana protein match is: unknown protein (TAIR:AT1G71110.1); Has 161 Blast hits to 154 proteins in 16 species: Archae - 0; Bacteria - 0; Metazoa - 0; Fungi - 0; Plants - 161; Viruses - 0; Other E…
c41373.graph_c0	C3	0.00418564	0.311	-1.62556	down	oxidoreductase family protein [Populus trichocarpa]	Oxidoreductase family protein	Oxidoreductase family protein
c45361.graph_c0	C3	2.58e-05	0.31	-1.62517	down	PREDICTED: D-aminoacyl-tRNA deacylase-like [Nelumbo nucifera]	D-aminoacyl-tRNA deacylases	D-aminoacyl-tRNA deacylases
c47124.graph_c2	C3	3.91e-10	0.309	-1.63608	down	PREDICTED: B-box zinc finger protein 22 [Elaeis guineensis]	light-regulated zinc finger protein 1	light-regulated zinc finger protein 1
c49082.graph_c0	C3	1.2e-10	0.307	-1.64253	down	PREDICTED: cysteine-rich receptor-like protein kinase 2 [Musa acuminata subsp. malaccensis]	cysteine-rich RLK (RECEPTOR-like protein kinase) 2	cysteine-rich RLK (RECEPTOR-like protein kinase) 2
c47270.graph_c1	C3	2.67e-07	0.304	-1.65543	down	PREDICTED: protein STAY-GREEN, chloroplastic-like [Elaeis guineensis]	non-yellowing 1	non-yellowing 1
c44862.graph_c0	C3	0.00162244	0.302	-1.66471	down	PREDICTED: serine acetyltransferase 1, chloroplastic [Elaeis guineensis]	serine acetyltransferase 2;2	serine acetyltransferase 2;2
c45601.graph_c0	C3	1.51e-08	0.301	-1.67724	down	PREDICTED: F-box/LRR-repeat protein At3g48880-like [Elaeis guineensis]	RNI-like superfamily protein	RNI-like superfamily protein
c45385.graph_c0	C3	5.05e-12	0.299	-1.67967	down	PREDICTED: LOW QUALITY PROTEIN: inter alpha-trypsin inhibitor, heavy chain 4-like [Phoenix dactylifera]	inter-alpha-trypsin inhibitor heavy chain-related	inter-alpha-trypsin inhibitor heavy chain-related
c40115.graph_c0	C3	0.000362528	0.299	-1.68562	down	PREDICTED: short-chain dehydrogenase reductase 3b-like [Phoenix dactylifera]	NAD(P)-binding Rossmann-fold superfamily protein	NAD(P)-binding Rossmann-fold superfamily protein
c50216.graph_c0	C3	8.09e-06	0.299	-1.6745	down	PREDICTED: P25 protein-like [Nicotiana tomentosiformis]	Quinone reductase family protein	Quinone reductase family protein
c39067.graph_c0	C3	9.25e-06	0.293	-1.71226	down	PREDICTED: caffeoylshikimate esterase-like isoform X1 [Phoenix dactylifera]	alpha/beta-Hydrolases superfamily protein	alpha/beta-Hydrolases superfamily protein
c47662.graph_c0	C3	7.35e-11	0.293	-1.71533	down	PREDICTED: uncharacterized RNA-binding protein C25G10.01-like isoform X2 [Glycine max]	RNA-binding (RRM/RBD/RNP motifs) family protein	RNA-binding (RRM/RBD/RNP motifs) family protein
c37615.graph_c0	C3	3.48e-09	0.292	-1.71038	down	PREDICTED: RING-H2 finger protein ATL74-like [Elaeis guineensis]	RING/U-box superfamily protein	RING/U-box superfamily protein
c45954.graph_c2	C3	6.81e-09	0.291	-1.72399	down	PREDICTED: pheophytinase, chloroplastic isoform X2 [Phoenix dactylifera]	pheophytinase	pheophytinase
c45001.graph_c0	C3	0.000227543	0.29	-1.72135	down	PREDICTED: uncharacterized protein LOC103707634 [Phoenix dactylifera]	Sulfite exporter TauE/SafE family protein	Sulfite exporter TauE/SafE family protein
c43077.graph_c0	C3	7.35e-12	0.29	-1.7281	down	PREDICTED: uncharacterized protein LOC100266486 [Vitis vinifera]	Endosomal targeting BRO1-like domain-containing protein	Endosomal targeting BRO1-like domain-containing protein
c46595.graph_c0	C3	2.47e-11	0.288	-1.73599	down	PREDICTED: protein STRUBBELIG-RECEPTOR FAMILY 8-like [Phoenix dactylifera]	Protein kinase protein with adenine nucleotide alpha hydrolases-like domain	Protein kinase protein with adenine nucleotide alpha hydrolases-like domain
c40674.graph_c0	C3	2.11e-10	0.288	-1.72834	down	PREDICTED: crocetin glucosyltransferase, chloroplastic-like [Elaeis guineensis]	UDP-glucosyl transferase 75B2	UDP-glucosyl transferase 75B2
c19430.graph_c0	C3	9.45e-12	0.288	-1.73952	down	PREDICTED: luminal-binding protein 2 [Musa acuminata subsp. malaccensis]	heat shock protein 70 (Hsp 70) family protein	heat shock protein 70 (Hsp 70) family protein
c45589.graph_c0	C3	6.77e-05	0.287	-1.72413	down	PREDICTED: receptor-like protein 12 isoform X1 [Musa acuminata subsp. malaccensis]	Leucine-rich receptor-like protein kinase family protein	Leucine-rich receptor-like protein kinase family protein
c37811.graph_c0	C3	1.47e-08	0.28	-1.76626	down	PREDICTED: uncharacterized protein LOC105048744 [Elaeis guineensis]	unknown protein; FUNCTIONS IN: molecular_function unknown; INVOLVED IN: biological_process unknown; LOCATED IN: mitochondrion; EXPRESSED IN: sperm cell, male gametophyte, pollen tube; EXPRESSED DURING: L mature pollen stage, M germinated pollen stage; BEST Arabidopsis thaliana protein match is: unknown protein (TAIR:AT1G23150.1); Has 143 Blast hits to 143 proteins in 17 species: Archae - 0; Bacte…	unknown protein; FUNCTIONS IN: molecular_function unknown; INVOLVED IN: biological_process unknown; LOCATED IN: mitochondrion; EXPRESSED IN: sperm cell, male gametophyte, pollen tube; EXPRESSED DURING: L mature pollen stage, M germinated pollen stage; BEST Arabidopsis thaliana protein match is: unknown protein (TAIR:AT1G23150.1); Has 143 Blast hits to 143 proteins in 17 species: Archae - 0; Bacte…
c48881.graph_c0	C3	0.00180859	0.274	-1.80459	down	PREDICTED: isoflavone 2&apos;-hydroxylase-like [Elaeis guineensis]	cytochrome P450, family 81, subfamily H, polypeptide 1	cytochrome P450, family 81, subfamily H, polypeptide 1
c47987.graph_c1	C3	6.06e-09	0.27	-1.8155	down	PREDICTED: probable serine/threonine-protein kinase NAK [Elaeis guineensis]	Protein kinase superfamily protein	Protein kinase superfamily protein
c37376.graph_c0	C3	3.46e-13	0.27	-1.84102	down	PREDICTED: U-box domain-containing protein 4 [Phoenix dactylifera]	ARM repeat superfamily protein	ARM repeat superfamily protein
c41081.graph_c0	C3	1.72e-11	0.269	-1.83709	down	PREDICTED: LOW QUALITY PROTEIN: hydroquinone glucosyltransferase-like [Phoenix dactylifera]	UDP-Glycosyltransferase superfamily protein	UDP-Glycosyltransferase superfamily protein
c43976.graph_c0	C3	3.58e-05	0.268	-1.84132	down	PREDICTED: heat stress transcription factor C-2b-like [Phoenix dactylifera]	heat shock transcription factor C1	heat shock transcription factor C1
c41786.graph_c0	C3	0.000316734	0.268	-1.83514	down	PREDICTED: BURP domain-containing protein 12-like [Musa acuminata subsp. malaccensis]	polygalacturonase 2	polygalacturonase 2
c49658.graph_c1	C3	4.67e-08	0.266	-1.83323	down	PREDICTED: uncharacterized protein LOC103712667 [Phoenix dactylifera]	Calmodulin binding protein-like	Calmodulin binding protein-like
c50116.graph_c0	C3	8.18e-10	0.266	-1.84355	down	PREDICTED: scopoletin glucosyltransferase-like [Phoenix dactylifera]	UDP-glucosyltransferase 73B2	UDP-glucosyltransferase 73B2
c23811.graph_c0	C3	3.05e-14	0.263	-1.87015	down	PREDICTED: homeobox-leucine zipper protein HOX6-like [Musa acuminata subsp. malaccensis]	homeobox 7	homeobox 7
c36285.graph_c0	C3	5.2e-07	0.259	-1.87321	down	PREDICTED: GPI-anchored protein LORELEI-like [Phoenix dactylifera]	LORELEI-LIKE-GPI-ANCHORED PROTEIN 1	LORELEI-LIKE-GPI-ANCHORED PROTEIN 1
c43721.graph_c0	C3	2.06e-06	0.258	-1.88226	down	PREDICTED: receptor-like protein 12 isoform X1 [Musa acuminata subsp. malaccensis]	receptor like protein 7	receptor like protein 7
c42059.graph_c0	C3	0.000823304	0.257	-1.90251	down	PREDICTED: putative WAS protein family homolog 3 [Elaeis guineensis]	unknown protein; CONTAINS InterPro DOMAIN/s: Protein of unknown function DUF1685 (InterPro:IPR012881); Has 170 Blast hits to 164 proteins in 34 species: Archae - 0; Bacteria - 1; Metazoa - 26; Fungi - 10; Plants - 107; Viruses - 0; Other Eukaryotes - 26 (source: NCBI BLink).	unknown protein; CONTAINS InterPro DOMAIN/s: Protein of unknown function DUF1685 (InterPro:IPR012881); Has 170 Blast hits to 164 proteins in 34 species: Archae - 0; Bacteria - 1; Metazoa - 26; Fungi - 10; Plants - 107; Viruses - 0; Other Eukaryotes - 26 (source: NCBI BLink).
c43689.graph_c0	C3	6.37e-11	0.255	-1.9206	down	PREDICTED: ethylene-responsive transcription factor ERF073-like [Elaeis guineensis]	Integrase-type DNA-binding superfamily protein	Integrase-type DNA-binding superfamily protein
c47094.graph_c0	C3	6.94e-11	0.253	-1.9247	down	hypothetical protein RCOM_1025320 [Ricinus communis]	ABI five binding protein 3	ABI five binding protein 3
c31945.graph_c0	C3	0.000312112	0.245	-1.96813	down	hypothetical protein L484_025422 [Morus notabilis]	Plant protein 1589 of unknown function	Plant protein 1589 of unknown function
c35861.graph_c0	C3	5.36e-06	0.243	-1.98037	down	PREDICTED: putative yippee-like protein Os10g0369500 isoform X4 [Elaeis guineensis]	Yippee family putative zinc-binding protein	Yippee family putative zinc-binding protein
c20379.graph_c0	C3	0.00953539	0.24	-2.00501	down	PREDICTED: zinc finger A20 and AN1 domain-containing stress-associated protein 5-like isoform X1 [Musa acuminata subsp. malaccensis]	A20/AN1-like zinc finger family protein	A20/AN1-like zinc finger family protein
c47105.graph_c0	C3	6.5e-09	0.24	-1.99827	down	PREDICTED: uncharacterized protein LOC105043296 [Elaeis guineensis]	Alpha/beta hydrolase related protein	Alpha/beta hydrolase related protein
c35340.graph_c0	C3	8.54e-12	0.232	-2.04569	down	hypothetical protein glysoja_005039 [Glycine soja]	Heavy metal transport/detoxification superfamily protein	Heavy metal transport/detoxification superfamily protein
c38407.graph_c0	C3	5.92e-05	0.232	-2.03994	down	alternative oxidase 1	alternative oxidase 1B	alternative oxidase 1B
c47606.graph_c0	C3	1.9e-10	0.23	-2.06059	down	PREDICTED: caffeoylshikimate esterase-like [Elaeis guineensis]	lysophospholipase 2	lysophospholipase 2
c47532.graph_c0	C3	3.54e-14	0.23	-2.05009	down	PREDICTED: U-box domain-containing protein 4 [Elaeis guineensis]	ARM repeat superfamily protein	ARM repeat superfamily protein
c47938.graph_c0	C3	8.15e-14	0.227	-2.07197	down	PREDICTED: uncharacterized protein LOC103709140 [Phoenix dactylifera]	Protein of unknown function, DUF538	Protein of unknown function, DUF538
c39165.graph_c0	C3	5.06e-18	0.227	-2.07922	down	PREDICTED: remorin-like [Elaeis guineensis]	Remorin family protein	Remorin family protein
c47178.graph_c0	C3	2.1e-05	0.226	-2.06104	down	PREDICTED: nicotianamine synthase 3-like [Phoenix dactylifera]	nicotianamine synthase 4	nicotianamine synthase 4
c30604.graph_c0	C3	6.6e-05	0.224	-2.09878	down	PREDICTED: uncharacterized protein LOC105035598 [Elaeis guineensis]	unknown protein; FUNCTIONS IN: molecular_function unknown; INVOLVED IN: biological_process unknown; LOCATED IN: chloroplast; EXPRESSED IN: 24 plant structures; EXPRESSED DURING: 15 growth stages; BEST Arabidopsis thaliana protein match is: unknown protein (TAIR:AT5G06380.1); Has 84 Blast hits to 84 proteins in 12 species: Archae - 0; Bacteria - 0; Metazoa - 0; Fungi - 0; Plants - 84; Viruses - 0;…	unknown protein; FUNCTIONS IN: molecular_function unknown; INVOLVED IN: biological_process unknown; LOCATED IN: chloroplast; EXPRESSED IN: 24 plant structures; EXPRESSED DURING: 15 growth stages; BEST Arabidopsis thaliana protein match is: unknown protein (TAIR:AT5G06380.1); Has 84 Blast hits to 84 proteins in 12 species: Archae - 0; Bacteria - 0; Metazoa - 0; Fungi - 0; Plants - 84; Viruses - 0;…
c47705.graph_c0	C3	9.3e-18	0.224	-2.10621	down	PREDICTED: nitrate reductase [NADH]-like [Phoenix dactylifera]	nitrate reductase 1	nitrate reductase 1
c49981.graph_c1	C3	5.64e-19	0.217	-2.14316	down	PREDICTED: zeaxanthin epoxidase, chloroplastic-like [Musa acuminata subsp. malaccensis]	FAD/NAD(P)-binding oxidoreductase family protein	FAD/NAD(P)-binding oxidoreductase family protein
c40823.graph_c0	C3	6.43e-05	0.216	-2.15	down	PREDICTED: NADPH:quinone oxidoreductase-like [Elaeis guineensis]	NADPH:quinone oxidoreductase	NADPH:quinone oxidoreductase
c32481.graph_c0	C3	7.77e-05	0.216	-2.14091	down	PREDICTED: uncharacterized protein LOC105037261 [Elaeis guineensis]	Thioredoxin superfamily protein	Thioredoxin superfamily protein
c48037.graph_c0	C3	2.16e-05	0.214	-2.15559	down	PREDICTED: UDP-glycosyltransferase 89B1-like [Elaeis guineensis]	UDP-glucosyl transferase 89B1	UDP-glucosyl transferase 89B1
c43735.graph_c0	C3	5.45e-18	0.213	-2.17769	down	hypothetical protein F383_10606 [Gossypium arboreum]	HCP-like superfamily protein with MYND-type zinc finger	HCP-like superfamily protein with MYND-type zinc finger
c42640.graph_c1	C3	8.23e-16	0.212	-2.1798	down	PREDICTED: LOW QUALITY PROTEIN: E3 ubiquitin-protein ligase ATL6-like [Elaeis guineensis]	RING/U-box superfamily protein	RING/U-box superfamily protein
c44230.graph_c0	C3	0.000970922	0.205	-2.22409	down	PREDICTED: uncharacterized protein LOC100267889 [Vitis vinifera]	Sulfite exporter TauE/SafE family protein	Sulfite exporter TauE/SafE family protein
c38034.graph_c0	C3	6.88e-14	0.203	-2.23895	down	PREDICTED: expansin-like B1 [Elaeis guineensis]	expansin-like B1	expansin-like B1
c44895.graph_c0	C3	5.78e-20	0.201	-2.24636	down	PREDICTED: pleiotropic drug resistance protein 12-like isoform X1 [Elaeis guineensis]	ABC-2 and Plant PDR ABC-type transporter family protein	ABC-2 and Plant PDR ABC-type transporter family protein
c48301.graph_c2	C3	2.76e-09	0.2	-2.26676	down	PREDICTED: dihydroorotate dehydrogenase (quinone), mitochondrial isoform X1 [Elaeis guineensis]	pyrimidine d	pyrimidine d
c46263.graph_c0	C3	1.44e-18	0.199	-2.27403	down	PREDICTED: putative methyltransferase DDB_G0268948 [Eucalyptus grandis]	S-adenosyl-L-methionine-dependent methyltransferases superfamily protein	S-adenosyl-L-methionine-dependent methyltransferases superfamily protein
c49345.graph_c0	C3	2.41e-15	0.198	-2.28501	down	PREDICTED: LOW QUALITY PROTEIN: uncharacterized protein LOC105048149 [Elaeis guineensis]	S-domain-2 5	S-domain-2 5
c48314.graph_c0	C3	0.000167889	0.196	-2.28392	down	allene oxide synthase [Cymbidium ensifolium]	allene oxide synthase	allene oxide synthase
c18733.graph_c0	C3	8.19e-09	0.196	-2.28984	down	PREDICTED: pathogenesis-related genes transcriptional activator PTI6-like [Phoenix dactylifera]	cytokinin response factor 4	cytokinin response factor 4
c26970.graph_c0	C3	2.69e-06	0.194	-2.31001	down	PREDICTED: uncharacterized protein LOC103968341 [Musa acuminata subsp. malaccensis]	unknown protein; BEST Arabidopsis thaliana protein match is: unknown protein (TAIR:AT4G22758.1); Has 131 Blast hits to 131 proteins in 17 species: Archae - 0; Bacteria - 0; Metazoa - 0; Fungi - 0; Plants - 131; Viruses - 0; Other Eukaryotes - 0 (source: NCBI BLink).	unknown protein; BEST Arabidopsis thaliana protein match is: unknown protein (TAIR:AT4G22758.1); Has 131 Blast hits to 131 proteins in 17 species: Archae - 0; Bacteria - 0; Metazoa - 0; Fungi - 0; Plants - 131; Viruses - 0; Other Eukaryotes - 0 (source: NCBI BLink).
c42052.graph_c0	C3	7.38e-09	0.194	-2.30638	down	PREDICTED: polygalacturonase inhibitor-like [Phoenix dactylifera]	polygalacturonase inhibiting protein 2	polygalacturonase inhibiting protein 2
c40713.graph_c0	C3	0.000139094	0.193	-2.30092	down	PREDICTED: extracellular ribonuclease LE-like isoform X1 [Phoenix dactylifera]	Ribonuclease T2 family protein	Ribonuclease T2 family protein
c37217.graph_c0	C3	2.9e-07	0.193	-2.31068	down	PREDICTED: pathogenesis-related genes transcriptional activator PTI6-like [Phoenix dactylifera]	cytokinin response factor 4	cytokinin response factor 4
c49682.graph_c0	C3	4.62e-06	0.193	-2.31101	down	PREDICTED: UDP-glycosyltransferase 73C6-like [Phoenix dactylifera]	UDP-Glycosyltransferase superfamily protein	UDP-Glycosyltransferase superfamily protein
c41386.graph_c0	C3	0.000151495	0.192	-2.31807	down	PREDICTED: leucine-rich repeat receptor-like serine/threonine/tyrosine-protein kinase SOBIR1 [Musa acuminata subsp. malaccensis]	Leucine-rich repeat protein kinase family protein	Leucine-rich repeat protein kinase family protein
c43560.graph_c0	C3	3.8e-05	0.187	-2.36086	down	PREDICTED: F-box/LRR-repeat protein At3g48880-like [Elaeis guineensis]	RNI-like superfamily protein	RNI-like superfamily protein
c45202.graph_c0	C3	1.06e-06	0.184	-2.37546	down	PREDICTED: methionine gamma-lyase-like [Musa acuminata subsp. malaccensis]	methionine gamma-lyase	methionine gamma-lyase
c25556.graph_c0	C3	2.42e-16	0.181	-2.40774	down	PREDICTED: cytochrome b561 and DOMON domain-containing protein At5g47530-like [Elaeis guineensis]	Auxin-responsive family protein	Auxin-responsive family protein
c47466.graph_c0	C3	3.29e-12	0.179	-2.42427	down	PREDICTED: mitochondrial chaperone BCS1-like [Oryza brachyantha]	cytochrome BC1 synthesis	cytochrome BC1 synthesis
c35392.graph_c0	C3	5.82e-08	0.178	-2.43035	down	transcription factor C2H2 [Lotus japonicus]	A20/AN1-like zinc finger family protein	A20/AN1-like zinc finger family protein
c33971.graph_c0	C3	9.37e-14	0.177	-2.42791	down	PREDICTED: desumoylating isopeptidase 1 [Elaeis guineensis]	PPPDE putative thiol peptidase family protein	PPPDE putative thiol peptidase family protein
c45059.graph_c2	C3	1.69e-12	0.175	-2.44976	down	PREDICTED: adenine phosphoribosyltransferase 1-like [Elaeis guineensis]	adenine phosphoribosyl transferase 1	adenine phosphoribosyl transferase 1
c48672.graph_c1	C3	1.79e-24	0.175	-2.4536	down	PREDICTED: probable acyl-activating enzyme 5, peroxisomal [Elaeis guineensis]	acyl activating enzyme 5	acyl activating enzyme 5
c47078.graph_c0	C3	8.48e-17	0.173	-2.47021	down	PREDICTED: carboxylesterase 1 [Phoenix dactylifera]	alpha/beta-Hydrolases superfamily protein	alpha/beta-Hydrolases superfamily protein
c42777.graph_c0	C3	4.21e-12	0.173	-2.47293	down	pectin methylesterase [Oncidium hybrid cultivar]	methylesterase PCR A	methylesterase PCR A
c35992.graph_c0	C3	1.73e-18	0.171	-2.48423	down	PREDICTED: transmembrane protein 45A-like [Musa acuminata subsp. malaccensis]	FUNCTIONS IN: molecular_function unknown; INVOLVED IN: biological_process unknown; LOCATED IN: membrane; EXPRESSED IN: 14 plant structures; EXPRESSED DURING: 4 anthesis, C globular stage, F mature embryo stage, petal differentiation and expansion stage, E expanded cotyledon stage; CONTAINS InterPro DOMAIN/s: Aminotransferase-like, plant mobile domain (InterPro:IPR019557), Protein of unknown funct…	FUNCTIONS IN: molecular_function unknown; INVOLVED IN: biological_process unknown; LOCATED IN: membrane; EXPRESSED IN: 14 plant structures; EXPRESSED DURING: 4 anthesis, C globular stage, F mature embryo stage, petal differentiation and expansion stage, E expanded cotyledon stage; CONTAINS InterPro DOMAIN/s: Aminotransferase-like, plant mobile domain (InterPro:IPR019557), Protein of unknown funct…
c48496.graph_c0	C3	1.68e-07	0.17	-2.49459	down	PREDICTED: allene oxide synthase 1, chloroplastic-like [Elaeis guineensis]	allene oxide synthase	allene oxide synthase
c47110.graph_c0	C3	2.62e-08	0.17	-2.48752	down	PREDICTED: dynamin-related protein 1E-like [Elaeis guineensis]	DYNAMIN-like 1E	DYNAMIN-like 1E
c41436.graph_c0	C3	9.81e-19	0.17	-2.49848	down	PREDICTED: cytochrome b561 and DOMON domain-containing protein At5g47530-like [Elaeis guineensis]	Auxin-responsive family protein	Auxin-responsive family protein
c38722.graph_c0	C3	2.01e-20	0.169	-2.51074	down	PREDICTED: mannose-specific lectin 3-like [Phoenix dactylifera]	late embryogenesis abundant protein-related / LEA protein-related	late embryogenesis abundant protein-related / LEA protein-related
c43210.graph_c0	C3	2.89e-06	0.168	-2.51213	down	PREDICTED: cyanidin 3-O-rutinoside 5-O-glucosyltransferase-like [Phoenix dactylifera]	indole-3-acetate beta-D-glucosyltransferase	indole-3-acetate beta-D-glucosyltransferase
c50176.graph_c0	C3	1.08e-09	0.167	-2.51127	down	PREDICTED: probable glutathione S-transferase parA [Phoenix dactylifera]	glutathione S-transferase TAU 28	glutathione S-transferase TAU 28
c37065.graph_c0	C3	1.56e-05	0.165	-2.53353	down	PREDICTED: uncharacterized protein LOC105054706 [Elaeis guineensis]	Uncharacterised conserved protein UCP015417, vWA	Uncharacterised conserved protein UCP015417, vWA
c47567.graph_c0	C3	1.18e-26	0.163	-2.55845	down	PREDICTED: acetate/butyrate--CoA ligase AAE7, peroxisomal-like [Elaeis guineensis]	acyl-activating enzyme 7	acyl-activating enzyme 7
c32757.graph_c0	C3	1.46e-05	0.162	-2.55856	down	PREDICTED: G-box-binding factor 2-like [Phoenix dactylifera]	basic leucine-zipper 6	basic leucine-zipper 6
c45510.graph_c0	C3	2.63e-26	0.16	-2.584	down	PREDICTED: ABC transporter G family member 22 isoform X1 [Elaeis guineensis]	ABC-2 type transporter family protein	ABC-2 type transporter family protein
c37862.graph_c0	C3	1.19e-27	0.158	-2.61216	down	PREDICTED: probable E3 ubiquitin-protein ligase XERICO [Elaeis guineensis]	RING/U-box superfamily protein	RING/U-box superfamily protein
c47554.graph_c0	C3	4.47e-27	0.158	-2.60555	down	PREDICTED: glycerol-3-phosphate acyltransferase 1-like [Musa acuminata subsp. malaccensis]	glycerol-3-phosphate acyltransferase 1	glycerol-3-phosphate acyltransferase 1
c43013.graph_c0	C3	8.89e-08	0.156	-2.62681	down	PREDICTED: fructose-bisphosphate aldolase cytoplasmic isozyme-like [Setaria italica]	Aldolase superfamily protein	Aldolase superfamily protein
c43706.graph_c0	C3	1.26e-23	0.153	-2.64847	down	PREDICTED: U-box domain-containing protein 3-like [Musa acuminata subsp. malaccensis]	ARM repeat superfamily protein	ARM repeat superfamily protein
c32900.graph_c0	C3	8.26e-17	0.152	-2.6611	down	PREDICTED: uncharacterized protein LOC105054819 [Elaeis guineensis]	unknown protein; BEST Arabidopsis thaliana protein match is: unknown protein (TAIR:AT3G03870.2); Has 1807 Blast hits to 1807 proteins in 277 species: Archae - 0; Bacteria - 0; Metazoa - 736; Fungi - 347; Plants - 385; Viruses - 0; Other Eukaryotes - 339 (source: NCBI BLink).	unknown protein; BEST Arabidopsis thaliana protein match is: unknown protein (TAIR:AT3G03870.2); Has 1807 Blast hits to 1807 proteins in 277 species: Archae - 0; Bacteria - 0; Metazoa - 736; Fungi - 347; Plants - 385; Viruses - 0; Other Eukaryotes - 339 (source: NCBI BLink).
c36363.graph_c0	C3	4.39e-15	0.152	-2.64989	down	PREDICTED: lipase-like PAD4 [Elaeis guineensis]	alpha/beta-Hydrolases superfamily protein	alpha/beta-Hydrolases superfamily protein
c40835.graph_c0	C3	0.000645723	0.151	-2.66681	down	dehydrin 1 [Phalaenopsis aphrodite]	Dehydrin family protein	Dehydrin family protein
c41691.graph_c0	C3	1.14e-21	0.147	-2.71337	down	PREDICTED: probable ribose-5-phosphate isomerase 2 [Phoenix dactylifera]	Ribose 5-phosphate isomerase, type A protein	Ribose 5-phosphate isomerase, type A protein
c42361.graph_c0	C3	2.7e-06	0.146	-2.70926	down	PREDICTED: zinc finger CCCH domain-containing protein 2-like [Phoenix dactylifera]	CCCH-type zinc finger family protein	CCCH-type zinc finger family protein
c31498.graph_c0	C3	3.95e-11	0.145	-2.72703	down	PREDICTED: uncharacterized protein LOC103718989 [Phoenix dactylifera]	unknown protein; BEST Arabidopsis thaliana protein match is: unknown protein (TAIR:AT3G25870.1); Has 69 Blast hits to 69 proteins in 16 species: Archae - 0; Bacteria - 0; Metazoa - 6; Fungi - 0; Plants - 63; Viruses - 0; Other Eukaryotes - 0 (source: NCBI BLink).	unknown protein; BEST Arabidopsis thaliana protein match is: unknown protein (TAIR:AT3G25870.1); Has 69 Blast hits to 69 proteins in 16 species: Archae - 0; Bacteria - 0; Metazoa - 6; Fungi - 0; Plants - 63; Viruses - 0; Other Eukaryotes - 0 (source: NCBI BLink).
c37596.graph_c0	C3	8.84e-15	0.143	-2.74832	down	PREDICTED: probable protein phosphatase 2C 24 [Phoenix dactylifera]	protein phosphatase 2CA	protein phosphatase 2CA
c37526.graph_c0	C3	1.05e-22	0.138	-2.79196	down	PREDICTED: cucumber peeling cupredoxin-like [Elaeis guineensis]	early nodulin-like protein 9	early nodulin-like protein 9
c45843.graph_c0	C3	0.00242196	0.136	-2.81415	down	uncharacterized protein LOC100790960 [Glycine max]	light-harvesting chlorophyll B-binding protein 3	light-harvesting chlorophyll B-binding protein 3
c43220.graph_c0	C3	1.97e-12	0.134	-2.82626	down	PREDICTED: probable carboxylesterase 2 [Phoenix dactylifera]	alpha/beta-Hydrolases superfamily protein	alpha/beta-Hydrolases superfamily protein
c32555.graph_c0	C3	3.15e-26	0.134	-2.84248	down	hypothetical protein AMTR_s00039p00184170 [Amborella trichopoda]	Late embryogenesis abundant protein (LEA) family protein	Late embryogenesis abundant protein (LEA) family protein
c42572.graph_c0	C3	3.97e-30	0.134	-2.84459	down	PREDICTED: G-type lectin S-receptor-like serine/threonine-protein kinase SD2-2 [Phoenix dactylifera]	receptor-like protein kinase 4	receptor-like protein kinase 4
c43596.graph_c0	C3	5.21e-05	0.133	-2.83739	down	PREDICTED: probable glutathione S-transferase parA [Musa acuminata subsp. malaccensis]	glutathione S-transferase TAU 23	glutathione S-transferase TAU 23
c20510.graph_c0	C3	3.92e-21	0.116	-3.04855	down	PREDICTED: mitogen-activated protein kinase kinase 4-like [Elaeis guineensis]	MAP kinase kinase 5	MAP kinase kinase 5
c37173.graph_c0	C3	9.55e-06	0.113	-3.07478	down	PREDICTED: putative 12-oxophytodienoate reductase 11-like isoform X1 [Setaria italica]	12-oxophytodienoate reductase 2	12-oxophytodienoate reductase 2
c31469.graph_c0	C3	1.29e-13	0.11	-3.12129	down	unknown [Zea mays]	allene oxide synthase	allene oxide synthase
c44715.graph_c0	C3	3.23e-09	0.108	-3.15033	down	hexose transporter [Elaeis guineensis]	Major facilitator superfamily protein	Major facilitator superfamily protein
c42782.graph_c0	C3	3.57e-05	0.108	-3.15192	down	PREDICTED: pathogen-related protein-like [Elaeis guineensis]	pathogenesis-related family protein	pathogenesis-related family protein
c42272.graph_c0	C3	3.31e-17	0.097	-3.29729	down	PREDICTED: allene oxide synthase, chloroplastic [Phoenix dactylifera]	hydroperoxide lyase 1	hydroperoxide lyase 1
c48862.graph_c0	C3	7.17e-06	0.097	-3.29513	down	PREDICTED: uncharacterized protein LOC105033529 [Elaeis guineensis]	AAA-ATPase 1	AAA-ATPase 1
c36500.graph_c0	C3	1.37e-35	0.095	-3.33842	down	PREDICTED: uncharacterized protein LOC103969610 [Musa acuminata subsp. malaccensis]	Protein of unknown function (DUF1645)	Protein of unknown function (DUF1645)
c47050.graph_c0	C3	9.04e-06	0.092	-3.37966	down	PREDICTED: NAC transcription factor 29-like isoform X1 [Elaeis guineensis]	NAC-like, activated by AP3/PI	NAC-like, activated by AP3/PI
c44616.graph_c0	C3	8.27e-08	0.08	-3.59054	down	PREDICTED: LOW QUALITY PROTEIN: F-box/kelch-repeat protein SKIP20-like [Phoenix dactylifera]	Galactose oxidase/kelch repeat superfamily protein	Galactose oxidase/kelch repeat superfamily protein
c43889.graph_c0	C3	0.00525646	0.079	-3.61594	down	PREDICTED: cytochrome P450 71A1-like [Elaeis guineensis]	cytochrome P450, family 71, subfamily B, polypeptide 23	cytochrome P450, family 71, subfamily B, polypeptide 23
c39584.graph_c0	C3	4.13e-40	0.074	-3.70094	down	PREDICTED: transcription factor bHLH87-like [Musa acuminata subsp. malaccensis]	basic helix-loop-helix (bHLH) DNA-binding superfamily protein	basic helix-loop-helix (bHLH) DNA-binding superfamily protein
c39423.graph_c0	C3	1.08e-19	0.072	-3.7156	down	PREDICTED: pollen-specific leucine-rich repeat extensin-like protein 3 [Musa acuminata subsp. malaccensis]	extensin 3	extensin 3
c30033.graph_c0	C3	1.41e-05	0.056	-4.10857	down	PREDICTED: uncharacterized protein LOC103715847 [Phoenix dactylifera]	chaperone protein dnaJ-related	chaperone protein dnaJ-related
c47048.graph_c0	C3	0.00090774	0.052	-4.20497	down	flavonoid 3&apos;-hydroxylase [Phalaenopsis equestris]	Cytochrome P450 superfamily protein	Cytochrome P450 superfamily protein
c39634.graph_c0	C3	3.26e-57	0.048	-4.30494	down	PREDICTED: glutathione S-transferase U17-like isoform X1 [Elaeis guineensis]	Glutathione S-transferase family protein	Glutathione S-transferase family protein
c42921.graph_c0	C3	1.51e-09	0.048	-4.32826	down	PREDICTED: mannose-specific lectin 3-like [Elaeis guineensis]	arabinogalactan protein 9	arabinogalactan protein 9
c39093.graph_c0	C3	8.39e-15	0.018	-5.75992	down	PREDICTED: EG45-like domain containing protein [Prunus mume]	Barwin-related endoglucanase	Barwin-related endoglucanase
c44887.graph_c0	C4	2.27e-92	56.5265	5.89377	up	PREDICTED: mitogen-activated protein kinase kinase kinase A-like [Elaeis guineensis]	mitogen-activated protein kinase kinase kinase 16	mitogen-activated protein kinase kinase kinase 16
c49438.graph_c0	C4	1.96e-33	22.2272	4.54026	up	hypothetical protein VITISV_039158 [Vitis vinifera]	cysteine-rich RLK (RECEPTOR-like protein kinase) 8	cysteine-rich RLK (RECEPTOR-like protein kinase) 8
c40992.graph_c0	C4	1.47e-07	15.8275	4.05145	up	PREDICTED: calcium-binding protein KIC-like [Phoenix dactylifera]	Calcium-binding EF-hand family protein	Calcium-binding EF-hand family protein
c38274.graph_c0	C4	1.44e-40	15.6969	4.03449	up	hypothetical protein PHAVU_009G209300g [Phaseolus vulgaris]	unknown protein; BEST Arabidopsis thaliana protein match is: unknown protein (TAIR:AT2G46490.1); Has 1807 Blast hits to 1807 proteins in 277 species: Archae - 0; Bacteria - 0; Metazoa - 736; Fungi - 347; Plants - 385; Viruses - 0; Other Eukaryotes - 339 (source: NCBI BLink).	unknown protein; BEST Arabidopsis thaliana protein match is: unknown protein (TAIR:AT2G46490.1); Has 1807 Blast hits to 1807 proteins in 277 species: Archae - 0; Bacteria - 0; Metazoa - 736; Fungi - 347; Plants - 385; Viruses - 0; Other Eukaryotes - 339 (source: NCBI BLink).
c46902.graph_c0	C4	6.16e-29	13.5133	3.82674	up	PREDICTED: U-box domain-containing protein 16-like [Elaeis guineensis]	ARM repeat superfamily protein	ARM repeat superfamily protein
c34208.graph_c0	C4	0.00101134	13.4999	3.82188	up	PREDICTED: transcription factor UPBEAT1 [Vitis vinifera]	ILI1 binding bHLH 1	ILI1 binding bHLH 1
c46887.graph_c0	C4	1.87e-08	13.2548	3.79933	up	PREDICTED: nudix hydrolase 17, mitochondrial-like [Phoenix dactylifera]	nudix hydrolase homolog 4	nudix hydrolase homolog 4
c50058.graph_c0	C4	1.19e-27	12.4781	3.70106	up	PREDICTED: chitin-inducible gibberellin-responsive protein 1-like [Phoenix dactylifera]	GRAS family transcription factor	GRAS family transcription factor
c32713.graph_c0	C4	5.95e-06	12.0341	3.65343	up	PREDICTED: protein RADIALIS-like 3 [Musa acuminata subsp. malaccensis]	RAD-like 1	RAD-like 1
c29726.graph_c0	C4	5.81e-09	11.3241	3.56764	up	PREDICTED: uncharacterized protein LOC105053895 [Elaeis guineensis]	unknown protein; BEST Arabidopsis thaliana protein match is: unknown protein (TAIR:AT2G44600.1); Has 60 Blast hits to 60 proteins in 12 species: Archae - 0; Bacteria - 0; Metazoa - 8; Fungi - 0; Plants - 51; Viruses - 0; Other Eukaryotes - 1 (source: NCBI BLink).	unknown protein; BEST Arabidopsis thaliana protein match is: unknown protein (TAIR:AT2G44600.1); Has 60 Blast hits to 60 proteins in 12 species: Archae - 0; Bacteria - 0; Metazoa - 8; Fungi - 0; Plants - 51; Viruses - 0; Other Eukaryotes - 1 (source: NCBI BLink).
c47366.graph_c2	C4	3.27e-05	11.1877	3.54593	up	PREDICTED: probable trehalose-phosphate phosphatase 6 [Elaeis guineensis]	Haloacid dehalogenase-like hydrolase (HAD) superfamily protein	Haloacid dehalogenase-like hydrolase (HAD) superfamily protein
c27142.graph_c0	C4	4.06e-09	11.0401	3.51484	up	PREDICTED: probable monogalactosyldiacylglycerol synthase 3, chloroplastic [Musa acuminata subsp. malaccensis]	monogalactosyldiacylglycerol synthase 2	monogalactosyldiacylglycerol synthase 2
c49990.graph_c0	C4	2.9e-19	10.1692	3.41356	up	PREDICTED: uncharacterized protein At5g05190 isoform X1 [Elaeis guineensis]	Protein of unknown function (DUF3133)	Protein of unknown function (DUF3133)
c49942.graph_c0	C4	2.94e-43	10.1014	3.40065	up	PREDICTED: uncharacterized protein LOC104416631 [Eucalyptus grandis]	DNAse I-like superfamily protein	DNAse I-like superfamily protein
c41881.graph_c0	C4	3.41e-20	9.64783	3.31895	up	hypothetical protein VITISV_026539 [Vitis vinifera]	HY5-homolog	HY5-homolog
c26760.graph_c0	C4	1.77e-06	9.42886	3.30497	up	PREDICTED: histone H2AX [Elaeis guineensis]	gamma histone variant H2AX	gamma histone variant H2AX
c47591.graph_c0	C4	3.76e-08	9.41074	3.29079	up	PREDICTED: glucan endo-1,3-beta-glucosidase 10-like [Elaeis guineensis]	O-Glycosyl hydrolases family 17 protein	O-Glycosyl hydrolases family 17 protein
c50038.graph_c0	C4	1.01e-06	8.91517	3.211	up	PREDICTED: F-box protein At3g12350 [Phoenix dactylifera]	F-box family protein	F-box family protein
c31638.graph_c0	C4	1.94e-07	8.15288	3.10241	up	PREDICTED: zinc finger protein ZAT11 [Phoenix dactylifera]	C2H2-type zinc finger family protein	C2H2-type zinc finger family protein
c43791.graph_c0	C4	0.00026026	8.05402	3.07252	up	PREDICTED: uncharacterized protein LOC105060034 [Elaeis guineensis]	unknown protein; FUNCTIONS IN: molecular_function unknown; INVOLVED IN: N-terminal protein myristoylation; LOCATED IN: cellular_component unknown; EXPRESSED IN: 7 plant structures; EXPRESSED DURING: petal differentiation and expansion stage; BEST Arabidopsis thaliana protein match is: unknown protein (TAIR:AT4G37240.1); Has 243 Blast hits to 243 proteins in 15 species: Archae - 0; Bacteria - 0; M…	unknown protein; FUNCTIONS IN: molecular_function unknown; INVOLVED IN: N-terminal protein myristoylation; LOCATED IN: cellular_component unknown; EXPRESSED IN: 7 plant structures; EXPRESSED DURING: petal differentiation and expansion stage; BEST Arabidopsis thaliana protein match is: unknown protein (TAIR:AT4G37240.1); Has 243 Blast hits to 243 proteins in 15 species: Archae - 0; Bacteria - 0; M…
c45100.graph_c0	C4	1.3e-35	7.94858	3.05573	up	PREDICTED: uncharacterized protein LOC105061065 [Elaeis guineensis]	Protein of unknown function (DUF1005)	Protein of unknown function (DUF1005)
c48321.graph_c0	C4	1.5e-17	7.94392	3.05496	up	PREDICTED: probable serine/threonine-protein kinase WNK11 [Musa acuminata subsp. malaccensis]	Protein kinase superfamily protein	Protein kinase superfamily protein
c42151.graph_c0	C4	4.45e-30	7.69638	3.00188	up	PREDICTED: cytochrome P450 71D11-like [Prunus mume]	cytochrome P450, family 71, subfamily B, polypeptide 34	cytochrome P450, family 71, subfamily B, polypeptide 34
c43490.graph_c0	C4	1.26e-30	7.4817	2.9661	up	PREDICTED: uncharacterized protein LOC105034670 [Elaeis guineensis]	PAR1 protein	PAR1 protein
c32279.graph_c1	C4	2.83e-07	7.41919	2.95403	up	PREDICTED: mitochondrial phosphate carrier protein 1, mitochondrial [Phoenix dactylifera]	phosphate transporter 3;3	phosphate transporter 3;3
c43376.graph_c0	C4	1.75e-22	7.29119	2.92475	up	PREDICTED: NEP1-interacting protein 1 [Phoenix dactylifera]	RING/U-box superfamily protein	RING/U-box superfamily protein
c35266.graph_c0	C4	6.02e-12	7.26143	2.91533	up	PREDICTED: uncharacterized protein LOC105032238 [Elaeis guineensis]	unknown protein; Has 1807 Blast hits to 1807 proteins in 277 species: Archae - 0; Bacteria - 0; Metazoa - 736; Fungi - 347; Plants - 385; Viruses - 0; Other Eukaryotes - 339 (source: NCBI BLink).	unknown protein; Has 1807 Blast hits to 1807 proteins in 277 species: Archae - 0; Bacteria - 0; Metazoa - 736; Fungi - 347; Plants - 385; Viruses - 0; Other Eukaryotes - 339 (source: NCBI BLink).
c40606.graph_c0	C4	4.45e-30	6.87707	2.84595	up	PREDICTED: B2 protein-like [Elaeis guineensis]	DCD (Development and Cell Death) domain protein	DCD (Development and Cell Death) domain protein
c46672.graph_c0	C4	6.69e-27	6.57802	2.77715	up	PREDICTED: uncharacterized protein LOC103702869 isoform X3 [Phoenix dactylifera]	mitochondrial substrate carrier family protein	mitochondrial substrate carrier family protein
c49839.graph_c0	C4	2.93e-30	6.50937	2.76073	up	PREDICTED: uncharacterized protein LOC105060104 isoform X1 [Elaeis guineensis]	Leucine carboxyl methyltransferase	Leucine carboxyl methyltransferase
c42776.graph_c0	C4	0.00714041	6.37219	2.75014	up	TPA: putative AP2/EREBP transcription factor superfamily protein [Zea mays]	redox responsive transcription factor 1	redox responsive transcription factor 1
c32817.graph_c0	C4	2.07e-06	6.14481	2.67659	up	hypothetical protein Csa_1G612925 [Cucumis sativus]	Histone superfamily protein	Histone superfamily protein
c49301.graph_c1	C4	2.44e-07	6.04428	2.6526	up	PREDICTED: pirin-like protein [Phoenix dactylifera]	RmlC-like cupins superfamily protein	RmlC-like cupins superfamily protein
c47307.graph_c0	C4	2.6e-23	5.98051	2.64482	up	PREDICTED: ethylene-responsive transcription factor ERF105-like [Elaeis guineensis]	Integrase-type DNA-binding superfamily protein	Integrase-type DNA-binding superfamily protein
c13509.graph_c0	C4	2.16e-17	5.9773	2.63793	up	PREDICTED: histone H3.v1-like [Phoenix dactylifera]	B-box type zinc finger family protein	B-box type zinc finger family protein
c45982.graph_c0	C4	2.85e-22	5.89776	2.61856	up	PREDICTED: cyclic dof factor 3-like [Elaeis guineensis]	cycling DOF factor 3	cycling DOF factor 3
c49945.graph_c0	C4	1.78e-27	5.88339	2.61689	up	PREDICTED: protein translation factor SUI1 homolog [Elaeis guineensis]	Translation initiation factor SUI1 family protein	Translation initiation factor SUI1 family protein
c44746.graph_c0	C4	4.03e-11	5.82357	2.61227	up	PREDICTED: GDSL esterase/lipase At4g10955-like [Musa acuminata subsp. malaccensis]	alpha/beta-Hydrolases superfamily protein	alpha/beta-Hydrolases superfamily protein
c37097.graph_c0	C4	5.02e-14	5.80955	2.59246	up	hypothetical protein VITISV_036886 [Vitis vinifera]	cysteine-rich RLK (RECEPTOR-like protein kinase) 8	cysteine-rich RLK (RECEPTOR-like protein kinase) 8
c37753.graph_c0	C4	1.77e-08	5.73149	2.5799	up	PREDICTED: uncharacterized protein LOC105037051 [Elaeis guineensis]	Tetratricopeptide repeat (TPR)-like superfamily protein	Tetratricopeptide repeat (TPR)-like superfamily protein
c37979.graph_c0	C4	4.97e-11	5.62979	2.5595	up	PREDICTED: transcription factor HY5 [Elaeis guineensis]	Basic-leucine zipper (bZIP) transcription factor family protein	Basic-leucine zipper (bZIP) transcription factor family protein
c46104.graph_c1	C4	5.54e-16	5.62039	2.55076	up	PREDICTED: uncharacterized protein LOC103712111 isoform X2 [Phoenix dactylifera]	Stress responsive alpha-beta barrel domain protein	Stress responsive alpha-beta barrel domain protein
c37294.graph_c0	C4	5.04e-07	5.60153	2.55797	up	PREDICTED: ethylene-responsive transcription factor RAP2-4-like [Elaeis guineensis]	Integrase-type DNA-binding superfamily protein	Integrase-type DNA-binding superfamily protein
c43174.graph_c0	C4	1.1e-17	5.52935	2.52997	up	PREDICTED: calmodulin-like protein 3 [Elaeis guineensis]	Calcium-binding EF-hand family protein	Calcium-binding EF-hand family protein
c43860.graph_c0	C4	2.4e-12	5.52761	2.54188	up	BnaC07g19420D [Brassica napus]	NACL-inducible gene 1	NACL-inducible gene 1
c20605.graph_c0	C4	3.96e-10	5.50901	2.5312	up	PREDICTED: phosphoenolpyruvate carboxylase kinase 2-like [Phoenix dactylifera]	phosphoenolpyruvate carboxylase kinase 2	phosphoenolpyruvate carboxylase kinase 2
c50100.graph_c0	C4	1.2e-05	5.49592	2.51954	up	Os01g0754500 [Oryza sativa Japonica Group]	Protein of unknown function (DUF1421)	Protein of unknown function (DUF1421)
c40900.graph_c0	C4	0.00113659	5.48848	2.51838	up	Mitochondrial substrate carrier family protein isoform 1 [Theobroma cacao]	Mitochondrial substrate carrier family protein	Mitochondrial substrate carrier family protein
c36673.graph_c0	C4	9.58e-05	5.3993	2.50387	up	PREDICTED: uncharacterized protein LOC103719103 [Phoenix dactylifera]	Expression of the gene is downregulated in the presence of paraquat, an inducer of photoxidative stress.	Expression of the gene is downregulated in the presence of paraquat, an inducer of photoxidative stress.
c47497.graph_c0	C4	2.93e-15	5.33684	2.46723	up	PREDICTED: LOW QUALITY PROTEIN: CSC1-like protein At1g32090 [Elaeis guineensis]	early-responsive to dehydration stress protein (ERD4)	early-responsive to dehydration stress protein (ERD4)
c44879.graph_c0	C4	2.69e-16	5.20207	2.44003	up	PREDICTED: two-pore potassium channel 5-like [Phoenix dactylifera]	Ca2+ activated outward rectifying K+ channel 5	Ca2+ activated outward rectifying K+ channel 5
c49044.graph_c1	C4	2.06e-21	5.11442	2.41202	up	PREDICTED: protein EXORDIUM-like 3 [Elaeis guineensis]	EXORDIUM like 3	EXORDIUM like 3
c35064.graph_c0	C4	0.00416598	5.05474	2.40025	up	PREDICTED: nuclear transcription factor Y subunit B-3-like [Musa acuminata subsp. malaccensis]	nuclear factor Y, subunit B3	nuclear factor Y, subunit B3
c37075.graph_c0	C4	8.79e-13	5.01884	2.39472	up	unknown [Medicago truncatula]	MAP kinase 20	MAP kinase 20
c48789.graph_c0	C4	5.89e-18	5.00846	2.38377	up	PREDICTED: transmembrane protein 53 [Elaeis guineensis]	alpha/beta-Hydrolases superfamily protein	alpha/beta-Hydrolases superfamily protein
c40476.graph_c0	C4	1.95e-08	4.99029	2.37139	up	PREDICTED: 2-oxoglutarate-dependent dioxygenase DAO-like [Brachypodium distachyon]	2-oxoglutarate (2OG) and Fe(II)-dependent oxygenase superfamily protein	2-oxoglutarate (2OG) and Fe(II)-dependent oxygenase superfamily protein
c41511.graph_c0	C4	7.45e-16	4.88805	2.35136	up	PREDICTED: uncharacterized protein LOC103717876 [Phoenix dactylifera]	plastid movement impaired1	plastid movement impaired1
c47988.graph_c0	C4	2.09e-07	4.8066	2.32629	up	PREDICTED: uncharacterized protein LOC103701660 [Phoenix dactylifera]	sequence-specific DNA binding transcription factors	sequence-specific DNA binding transcription factors
c44882.graph_c0	C4	1.4e-13	4.79235	2.32197	up	PREDICTED: receptor-like protein kinase THESEUS 1 [Elaeis guineensis]	protein kinase family protein	protein kinase family protein
c41728.graph_c0	C4	3.58e-20	4.75721	2.30721	up	PREDICTED: 65-kDa microtubule-associated protein 1-like [Elaeis guineensis]	microtubule-associated proteins 65-1	microtubule-associated proteins 65-1
c40978.graph_c0	C4	3.6e-12	4.73093	2.30227	up	PREDICTED: serine/threonine-protein kinase CDL1-like [Elaeis guineensis]	Protein kinase superfamily protein	Protein kinase superfamily protein
c45676.graph_c0	C4	8.73e-16	4.52223	2.24157	up	PREDICTED: probable serine/threonine-protein kinase WNK11 [Musa acuminata subsp. malaccensis]	Protein kinase superfamily protein	Protein kinase superfamily protein
c31457.graph_c0	C4	4.69e-05	4.5212	2.24632	up	PREDICTED: phosphoenolpyruvate carboxylase kinase 1-like isoform 1 [Fragaria vesca subsp. vesca]	phosphoenolpyruvate carboxylase kinase 1	phosphoenolpyruvate carboxylase kinase 1
c48380.graph_c0	C4	9.97e-14	4.51123	2.23417	up	PREDICTED: feruloyl CoA ortho-hydroxylase 2-like [Elaeis guineensis]	2-oxoglutarate (2OG) and Fe(II)-dependent oxygenase superfamily protein	2-oxoglutarate (2OG) and Fe(II)-dependent oxygenase superfamily protein
c48045.graph_c0	C4	2.83e-16	4.4624	2.22315	up	PREDICTED: pentatricopeptide repeat-containing protein At3g61520, mitochondrial-like [Phoenix dactylifera]	Pentatricopeptide repeat (PPR) superfamily protein	Pentatricopeptide repeat (PPR) superfamily protein
c45978.graph_c0	C4	3.81e-16	4.45786	2.21896	up	PREDICTED: serine/threonine-protein phosphatase 6 regulatory ankyrin repeat subunit B [Elaeis guineensis]	Ankyrin repeat family protein	Ankyrin repeat family protein
c48177.graph_c0	C4	2.18e-19	4.32868	2.1709	up	PREDICTED: uncharacterized protein LOC105046330 [Elaeis guineensis]	CONTAINS InterPro DOMAIN/s: Uncharacterised conserved protein UCP022260 (InterPro:IPR016802); Has 94 Blast hits to 94 proteins in 14 species: Archae - 0; Bacteria - 0; Metazoa - 0; Fungi - 0; Plants - 94; Viruses - 0; Other Eukaryotes - 0 (source: NCBI BLink).	CONTAINS InterPro DOMAIN/s: Uncharacterised conserved protein UCP022260 (InterPro:IPR016802); Has 94 Blast hits to 94 proteins in 14 species: Archae - 0; Bacteria - 0; Metazoa - 0; Fungi - 0; Plants - 94; Viruses - 0; Other Eukaryotes - 0 (source: NCBI BLink).
c44568.graph_c0	C4	4.31e-05	4.32623	2.16471	up	PREDICTED: cyclic dof factor 3-like [Nelumbo nucifera]	Dof-type zinc finger DNA-binding family protein	Dof-type zinc finger DNA-binding family protein
c45973.graph_c0	C4	1.72e-16	4.29025	2.16711	up	PREDICTED: uncharacterized protein LOC105042019 [Elaeis guineensis]	unknown protein; FUNCTIONS IN: molecular_function unknown; INVOLVED IN: biological_process unknown; LOCATED IN: endomembrane system; EXPRESSED IN: petal, flower; EXPRESSED DURING: 4 anthesis, petal differentiation and expansion stage; BEST Arabidopsis thaliana protein match is: unknown protein (TAIR:AT5G20790.1); Has 30 Blast hits to 30 proteins in 10 species: Archae - 0; Bacteria - 0; Metazoa - …	unknown protein; FUNCTIONS IN: molecular_function unknown; INVOLVED IN: biological_process unknown; LOCATED IN: endomembrane system; EXPRESSED IN: petal, flower; EXPRESSED DURING: 4 anthesis, petal differentiation and expansion stage; BEST Arabidopsis thaliana protein match is: unknown protein (TAIR:AT5G20790.1); Has 30 Blast hits to 30 proteins in 10 species: Archae - 0; Bacteria - 0; Metazoa - …
c43092.graph_c0	C4	0.000151801	4.28468	2.16162	up	PREDICTED: uncharacterized protein LOC103992902 [Musa acuminata subsp. malaccensis]	unknown protein; BEST Arabidopsis thaliana protein match is: unknown protein (TAIR:AT5G64190.1); Has 72 Blast hits to 72 proteins in 10 species: Archae - 0; Bacteria - 0; Metazoa - 0; Fungi - 0; Plants - 72; Viruses - 0; Other Eukaryotes - 0 (source: NCBI BLink).	unknown protein; BEST Arabidopsis thaliana protein match is: unknown protein (TAIR:AT5G64190.1); Has 72 Blast hits to 72 proteins in 10 species: Archae - 0; Bacteria - 0; Metazoa - 0; Fungi - 0; Plants - 72; Viruses - 0; Other Eukaryotes - 0 (source: NCBI BLink).
c27120.graph_c0	C4	0.000271096	4.26935	2.15338	up	hypothetical protein PDIG_65730 [Penicillium digitatum PHI26]	Leucine-rich repeat (LRR) family protein	Leucine-rich repeat (LRR) family protein
c44772.graph_c0	C4	1.83e-08	4.24921	2.15128	up	hypothetical protein POPTR_0006s09880g [Populus trichocarpa]	sulfoquinovosyldiacylglycerol 2	sulfoquinovosyldiacylglycerol 2
c32886.graph_c0	C4	0.00011078	4.24666	2.14669	up	PREDICTED: leucine-rich repeat extensin-like protein 3 [Elaeis guineensis]	Leucine-rich repeat (LRR) family protein	Leucine-rich repeat (LRR) family protein
c48283.graph_c0	C4	1.72e-15	4.24627	2.14552	up	PREDICTED: uncharacterized protein LOC105047180 [Elaeis guineensis]	F-box family protein	F-box family protein
c35954.graph_c0	C4	1.74e-15	4.22815	2.14511	up	PREDICTED: putative elongation of fatty acids protein DDB_G0272012 [Phoenix dactylifera]	GNS1/SUR4 membrane protein family	GNS1/SUR4 membrane protein family
c45807.graph_c0	C4	5.89e-08	4.16747	2.11742	up	PREDICTED: bifunctional riboflavin kinase/FMN phosphatase-like [Phoenix dactylifera]	riboflavin kinase/FMN hydrolase	riboflavin kinase/FMN hydrolase
c42366.graph_c0	C4	1.1e-15	4.16741	2.12416	up	PREDICTED: F-box/kelch-repeat protein SKIP25-like [Musa acuminata subsp. malaccensis]	KAR-UP F-box 1	KAR-UP F-box 1
c45528.graph_c0	C4	0.000333062	4.16161	2.11504	up	PREDICTED: uncharacterized protein LOC103982557 [Musa acuminata subsp. malaccensis]	Peroxisomal membrane 22 kDa (Mpv17/PMP22) family protein	Peroxisomal membrane 22 kDa (Mpv17/PMP22) family protein
c49317.graph_c0	C4	2.41e-17	4.13462	2.10858	up	PREDICTED: uncharacterized protein LOC103713112 [Phoenix dactylifera]	lipid-binding serum glycoprotein family protein	lipid-binding serum glycoprotein family protein
c44143.graph_c1	C4	1.83e-14	4.12645	2.10775	up	PREDICTED: probable monogalactosyldiacylglycerol synthase 3, chloroplastic [Elaeis guineensis]	monogalactosyldiacylglycerol synthase 2	monogalactosyldiacylglycerol synthase 2
c40014.graph_c0	C4	2.27e-12	4.08476	2.09312	up	PREDICTED: uncharacterized protein LOC103707945 [Phoenix dactylifera]	EXORDIUM like 2	EXORDIUM like 2
c50006.graph_c1	C4	3.26e-18	4.05755	2.08156	up	PREDICTED: methyltransferase-like protein 13-like [Setaria italica]	S-adenosyl-L-methionine-dependent methyltransferases superfamily protein	S-adenosyl-L-methionine-dependent methyltransferases superfamily protein
c43656.graph_c0	C4	4.86e-16	3.97331	2.05494	up	PREDICTED: probable choline kinase 2 [Phoenix dactylifera]	Protein kinase superfamily protein	Protein kinase superfamily protein
c39790.graph_c0	C4	2.56e-15	3.96578	2.05084	up	PREDICTED: dehydrodolichyl diphosphate synthase 6-like [Phoenix dactylifera]	Undecaprenyl pyrophosphate synthetase family protein	Undecaprenyl pyrophosphate synthetase family protein
c30490.graph_c0	C4	4.79e-05	3.90147	2.02339	up	PREDICTED: squalene monooxygenase-like [Elaeis guineensis]	FAD/NAD(P)-binding oxidoreductase family protein	FAD/NAD(P)-binding oxidoreductase family protein
c49460.graph_c0	C4	0.000179266	3.87962	2.01678	up	PREDICTED: (6-4)DNA photolyase isoform X3 [Tarenaya hassleriana]	DNA photolyase family protein	DNA photolyase family protein
c38806.graph_c0	C4	7.24e-12	3.87663	2.01569	up	PREDICTED: peroxisomal membrane protein 11B [Vitis vinifera]	peroxin 11B	peroxin 11B
c43339.graph_c0	C4	9.2e-17	3.85205	2.00894	up	PREDICTED: U-box domain-containing protein 25-like [Phoenix dactylifera]	plant U-box 26	plant U-box 26
c44367.graph_c2	C4	5.61e-09	3.83776	2.00526	up	RecName: Full=Galactinol synthase 1; Short=ArGolS1; Short=GolS-1 [Ajuga reptans]	galactinol synthase 4	galactinol synthase 4
c38309.graph_c0	C4	1.89e-14	3.82426	2.00103	up	hypothetical protein PRUPE_ppa005829mg [Prunus persica]	cryptochrome-interacting basic-helix-loop-helix 1	cryptochrome-interacting basic-helix-loop-helix 1
c37356.graph_c0	C4	1.18e-06	3.81536	1.99587	up	PREDICTED: uncharacterized protein LOC103696756 [Phoenix dactylifera]	unknown protein; Has 25 Blast hits to 25 proteins in 8 species: Archae - 0; Bacteria - 0; Metazoa - 0; Fungi - 0; Plants - 25; Viruses - 0; Other Eukaryotes - 0 (source: NCBI BLink).	unknown protein; Has 25 Blast hits to 25 proteins in 8 species: Archae - 0; Bacteria - 0; Metazoa - 0; Fungi - 0; Plants - 25; Viruses - 0; Other Eukaryotes - 0 (source: NCBI BLink).
c47755.graph_c0	C4	3.73e-14	3.76823	1.97609	up	PREDICTED: protein trichome birefringence-like 38 [Elaeis guineensis]	TRICHOME BIREFRINGENCE-LIKE 37	TRICHOME BIREFRINGENCE-LIKE 37
c50248.graph_c0	C4	0.0026246	3.7674	1.97787	up	unknown [Zea mays]	cellulose synthase A2	cellulose synthase A2
c41584.graph_c0	C4	2.18e-10	3.75383	1.969	up	PREDICTED: acyl-protein thioesterase 2 isoform X2 [Phoenix dactylifera]	alpha/beta-Hydrolases superfamily protein	alpha/beta-Hydrolases superfamily protein
c48010.graph_c0	C4	6.81e-16	3.74267	1.96561	up	PREDICTED: uncharacterized protein LOC105044755 [Elaeis guineensis]	methyltransferases	methyltransferases
c43298.graph_c0	C4	2.29e-14	3.68057	1.94274	up	PREDICTED: uncharacterized protein LOC105061065 [Elaeis guineensis]	Protein of unknown function (DUF1005)	Protein of unknown function (DUF1005)
c44004.graph_c0	C4	2.04e-07	3.67747	1.95176	up	PREDICTED: LOW QUALITY PROTEIN: microtubule-associated protein TORTIFOLIA1-like [Phoenix dactylifera]	ARM repeat superfamily protein	ARM repeat superfamily protein
c48694.graph_c1	C4	5.5e-16	3.67224	1.93514	up	PREDICTED: sulfate transporter 3.1-like [Elaeis guineensis]	sulfate transporter 3;1	sulfate transporter 3;1
c48748.graph_c1	C4	4.69e-14	3.67044	1.93662	up	PREDICTED: cytochrome P450 78A5-like [Phoenix dactylifera]	cytochrome P450, family 78, subfamily A, polypeptide 5	cytochrome P450, family 78, subfamily A, polypeptide 5
c42255.graph_c1	C4	8.96e-15	3.6303	1.92043	up	PREDICTED: trehalose-phosphate phosphatase A [Vitis vinifera]	Haloacid dehalogenase-like hydrolase (HAD) superfamily protein	Haloacid dehalogenase-like hydrolase (HAD) superfamily protein
c47730.graph_c0	C4	4.85e-05	3.62534	1.92491	up	PREDICTED: glucan endo-1,3-beta-glucosidase 7-like [Elaeis guineensis]	O-Glycosyl hydrolases family 17 protein	O-Glycosyl hydrolases family 17 protein
c48801.graph_c2	C4	2.73e-12	3.62136	1.9149	up	Putative ferric-chelate reductase 1 [Gossypium arboreum]	Auxin-responsive family protein	Auxin-responsive family protein
c34998.graph_c0	C4	3.51e-07	3.5439	1.89172	up	S-adenosyl-L-methionine decarboxylase [Dendrobium crumenatum]	Adenosylmethionine decarboxylase family protein	Adenosylmethionine decarboxylase family protein
c27173.graph_c0	C4	3.9e-11	3.53304	1.88027	up	PREDICTED: uncharacterized protein LOC105060904 [Elaeis guineensis]	Protein of unknown function (DUF1685)	Protein of unknown function (DUF1685)
c50003.graph_c0	C4	0.000188178	3.51181	1.87622	up	PREDICTED: mannosyl-oligosaccharide 1,2-alpha-mannosidase MNS3-like isoform X1 [Elaeis guineensis]	alpha-mannosidase 3	alpha-mannosidase 3
c43549.graph_c0	C4	5.34e-14	3.50074	1.86372	up	PREDICTED: protein trichome birefringence-like 39 [Elaeis guineensis]	TRICHOME BIREFRINGENCE-LIKE 37	TRICHOME BIREFRINGENCE-LIKE 37
c42107.graph_c0	C4	0.00187404	3.49536	1.86311	up	PREDICTED: U-box domain-containing protein 4 [Phoenix dactylifera]	ARM repeat superfamily protein	ARM repeat superfamily protein
c49605.graph_c0	C4	1.62e-13	3.47948	1.85632	up	PREDICTED: LOW QUALITY PROTEIN: filament-like plant protein 7 [Phoenix dactylifera]	Plant protein of unknown function (DUF869)	Plant protein of unknown function (DUF869)
c42331.graph_c0	C4	9.8e-10	3.45358	1.84393	up	PREDICTED: transcription factor PIF4-like isoform X2 [Elaeis guineensis]	phytochrome interacting factor 4	phytochrome interacting factor 4
c45246.graph_c0	C4	1.37e-08	3.42025	1.82694	up	PREDICTED: uncharacterized protein At4g06744-like [Elaeis guineensis]	Leucine-rich repeat (LRR) family protein	Leucine-rich repeat (LRR) family protein
c39543.graph_c0	C4	4.23e-06	3.39388	1.82332	up	PREDICTED: homeobox-leucine zipper protein HOX11-like [Phoenix dactylifera]	homeobox from Arabidopsis thaliana	homeobox from Arabidopsis thaliana
c44568.graph_c1	C4	3.04e-09	3.39372	1.81874	up	PREDICTED: cyclic dof factor 3-like [Elaeis guineensis]	cycling DOF factor 2	cycling DOF factor 2
c13366.graph_c0	C4	8.04e-06	3.38641	1.82872	up	PREDICTED: probable solanesyl-diphosphate synthase 3, chloroplastic [Musa acuminata subsp. malaccensis]	solanesyl diphosphate synthase 2	solanesyl diphosphate synthase 2
c48370.graph_c0	C4	1.37e-13	3.37	1.81421	up	PREDICTED: probable galactinol--sucrose galactosyltransferase 2 isoform X1 [Pyrus x bretschneideri]	seed imbibition 2	seed imbibition 2
c42974.graph_c0	C4	2.38e-08	3.35793	1.80645	up	PREDICTED: uncharacterized protein LOC103722634 [Phoenix dactylifera]	ACT domain repeat 8	ACT domain repeat 8
c29743.graph_c0	C4	2.07e-13	3.34262	1.80346	up	PREDICTED: probable serine incorporator [Phoenix dactylifera]	Serinc-domain containing serine and sphingolipid biosynthesis protein	Serinc-domain containing serine and sphingolipid biosynthesis protein
c43056.graph_c0	C4	8.34e-14	3.33474	1.80213	up	PREDICTED: protein PHYTOCHROME KINASE SUBSTRATE 1-like [Musa acuminata subsp. malaccensis]	phytochrome kinase substrate 1	phytochrome kinase substrate 1
c40355.graph_c0	C4	0.0032943	3.33413	1.80356	up	PREDICTED: uncharacterized protein LOC105042019 [Elaeis guineensis]	unknown protein; FUNCTIONS IN: molecular_function unknown; INVOLVED IN: biological_process unknown; LOCATED IN: endomembrane system; EXPRESSED IN: petal, flower; EXPRESSED DURING: 4 anthesis, petal differentiation and expansion stage; BEST Arabidopsis thaliana protein match is: unknown protein (TAIR:AT5G20790.1); Has 30 Blast hits to 30 proteins in 10 species: Archae - 0; Bacteria - 0; Metazoa - …	unknown protein; FUNCTIONS IN: molecular_function unknown; INVOLVED IN: biological_process unknown; LOCATED IN: endomembrane system; EXPRESSED IN: petal, flower; EXPRESSED DURING: 4 anthesis, petal differentiation and expansion stage; BEST Arabidopsis thaliana protein match is: unknown protein (TAIR:AT5G20790.1); Has 30 Blast hits to 30 proteins in 10 species: Archae - 0; Bacteria - 0; Metazoa - …
c47322.graph_c0	C4	2.04e-13	3.32054	1.7922	up	PREDICTED: CRIB domain-containing protein RIC10-like [Musa acuminata subsp. malaccensis]	SPA1-related 4	SPA1-related 4
c39170.graph_c0	C4	0.00860583	3.31584	1.78657	up	PREDICTED: NAC transcription factor NAM-B2-like [Elaeis guineensis]	NAC domain containing protein 2	NAC domain containing protein 2
c48309.graph_c0	C4	8.15e-14	3.31495	1.78741	up	PREDICTED: uncharacterized protein LOC103952104 [Pyrus x bretschneideri]	dentin sialophosphoprotein-related	dentin sialophosphoprotein-related
c48290.graph_c0	C4	1.46e-13	3.25584	1.76001	up	PREDICTED: uncharacterized protein LOC105050504 isoform X3 [Elaeis guineensis]	Putative glycosyl hydrolase of unknown function (DUF1680)	Putative glycosyl hydrolase of unknown function (DUF1680)
c37070.graph_c0	C4	3.07e-06	3.24482	1.76549	up	PREDICTED: protein YLS9-like [Phoenix dactylifera]	NDR1/HIN1-like 25	NDR1/HIN1-like 25
c35043.graph_c0	C4	1.88e-10	3.24162	1.75488	up	conserved hypothetical protein [Ricinus communis]	unknown protein; FUNCTIONS IN: molecular_function unknown; INVOLVED IN: biological_process unknown; LOCATED IN: cellular_component unknown; BEST Arabidopsis thaliana protein match is: unknown protein (TAIR:AT1G70270.1); Has 30 Blast hits to 30 proteins in 8 species: Archae - 0; Bacteria - 0; Metazoa - 0; Fungi - 0; Plants - 30; Viruses - 0; Other Eukaryotes - 0 (source: NCBI BLink).	unknown protein; FUNCTIONS IN: molecular_function unknown; INVOLVED IN: biological_process unknown; LOCATED IN: cellular_component unknown; BEST Arabidopsis thaliana protein match is: unknown protein (TAIR:AT1G70270.1); Has 30 Blast hits to 30 proteins in 8 species: Archae - 0; Bacteria - 0; Metazoa - 0; Fungi - 0; Plants - 30; Viruses - 0; Other Eukaryotes - 0 (source: NCBI BLink).
c40733.graph_c0	C4	9.03e-12	3.22248	1.74911	up	PREDICTED: probable calcium-binding protein CML10 [Elaeis guineensis]	EF hand calcium-binding protein family	EF hand calcium-binding protein family
c34892.graph_c0	C4	1.92e-08	3.21315	1.75006	up	PREDICTED: protochlorophyllide-dependent translocon component 52, chloroplastic-like [Phoenix dactylifera]	ACD1-like	ACD1-like
c46829.graph_c0	C4	7.88e-05	3.20084	1.7371	up	PREDICTED: uncharacterized protein LOC103724006 [Phoenix dactylifera]	Calcium-dependent lipid-binding (CaLB domain) family protein	Calcium-dependent lipid-binding (CaLB domain) family protein
c48897.graph_c0	C4	0.000831264	3.19304	1.71911	up	PREDICTED: WAT1-related protein At3g18200-like [Elaeis guineensis]	nodulin MtN21 /EamA-like transporter family protein	nodulin MtN21 /EamA-like transporter family protein
c44754.graph_c0	C4	2.24e-10	3.16881	1.71884	up	PREDICTED: trihelix transcription factor GTL1 isoform X2 [Phoenix dactylifera]	GT-2-like 1	GT-2-like 1
c48682.graph_c0	C4	3.8e-11	3.16608	1.72177	up	PREDICTED: serine/threonine-protein phosphatase 6 regulatory ankyrin repeat subunit B [Elaeis guineensis]	Ankyrin repeat family protein	Ankyrin repeat family protein
c26898.graph_c0	C4	2.9e-07	3.1552	1.71091	up	PREDICTED: guard cell S-type anion channel SLAC1 [Phoenix dactylifera]	C4-dicarboxylate transporter/malic acid transport protein	C4-dicarboxylate transporter/malic acid transport protein
c49033.graph_c1	C4	8.7e-12	3.13939	1.71131	up	PREDICTED: uncharacterized protein LOC103708166 [Phoenix dactylifera]	unknown protein; FUNCTIONS IN: molecular_function unknown; INVOLVED IN: biological_process unknown; LOCATED IN: endomembrane system; EXPRESSED IN: 21 plant structures; EXPRESSED DURING: 13 growth stages; Has 210 Blast hits to 148 proteins in 42 species: Archae - 0; Bacteria - 118; Metazoa - 0; Fungi - 0; Plants - 48; Viruses - 0; Other Eukaryotes - 44 (source: NCBI BLink).	unknown protein; FUNCTIONS IN: molecular_function unknown; INVOLVED IN: biological_process unknown; LOCATED IN: endomembrane system; EXPRESSED IN: 21 plant structures; EXPRESSED DURING: 13 growth stages; Has 210 Blast hits to 148 proteins in 42 species: Archae - 0; Bacteria - 118; Metazoa - 0; Fungi - 0; Plants - 48; Viruses - 0; Other Eukaryotes - 44 (source: NCBI BLink).
c34896.graph_c0	C4	5.41e-05	3.1382	1.71287	up	unknown, partial [Doryanthes excelsa]	selenium-binding protein 2	selenium-binding protein 2
c49690.graph_c0	C4	2.24e-12	3.10175	1.69573	up	PREDICTED: uncharacterized protein LOC105045911 [Elaeis guineensis]	Protein of unknown function (DUF399 and DUF3411)	Protein of unknown function (DUF399 and DUF3411)
c40208.graph_c0	C4	3.77e-10	3.09694	1.6912	up	PREDICTED: F-box protein At5g46170-like [Elaeis guineensis]	F-box family protein	F-box family protein
c18520.graph_c0	C4	9.78e-11	3.07954	1.68284	up	PREDICTED: uncharacterized protein LOC105040539 [Elaeis guineensis]	unknown protein; BEST Arabidopsis thaliana protein match is: unknown protein (TAIR:AT3G16330.1); Has 114 Blast hits to 114 proteins in 15 species: Archae - 0; Bacteria - 0; Metazoa - 0; Fungi - 0; Plants - 114; Viruses - 0; Other Eukaryotes - 0 (source: NCBI BLink).	unknown protein; BEST Arabidopsis thaliana protein match is: unknown protein (TAIR:AT3G16330.1); Has 114 Blast hits to 114 proteins in 15 species: Archae - 0; Bacteria - 0; Metazoa - 0; Fungi - 0; Plants - 114; Viruses - 0; Other Eukaryotes - 0 (source: NCBI BLink).
c41528.graph_c0	C4	6.72e-12	3.0759	1.68389	up	PREDICTED: probable xyloglucan endotransglucosylase/hydrolase protein 23 [Phoenix dactylifera]	xyloglucan endotransglycosylase 6	xyloglucan endotransglycosylase 6
c43533.graph_c0	C4	2.71e-06	3.07588	1.68282	up	PREDICTED: uncharacterized protein LOC105035206 [Elaeis guineensis]	protein containing PDZ domain, a K-box domain, and a TPR region	protein containing PDZ domain, a K-box domain, and a TPR region
c46338.graph_c1	C4	1.79e-12	3.07577	1.6806	up	PREDICTED: protein SPA1-RELATED 3-like isoform X2 [Nelumbo nucifera]	SPA1-related 3	SPA1-related 3
c40581.graph_c0	C4	1.28e-06	3.0529	1.67194	up	PREDICTED: uncharacterized protein LOC103696024 [Phoenix dactylifera]	Protein of unknown function, DUF538	Protein of unknown function, DUF538
c29778.graph_c0	C4	8.41e-08	3.04366	1.66719	up	hypothetical protein glysoja_002250 [Glycine soja]	unknown protein; BEST Arabidopsis thaliana protein match is: unknown protein (TAIR:AT3G44450.1); Has 65 Blast hits to 65 proteins in 13 species: Archae - 0; Bacteria - 0; Metazoa - 0; Fungi - 0; Plants - 65; Viruses - 0; Other Eukaryotes - 0 (source: NCBI BLink).	unknown protein; BEST Arabidopsis thaliana protein match is: unknown protein (TAIR:AT3G44450.1); Has 65 Blast hits to 65 proteins in 13 species: Archae - 0; Bacteria - 0; Metazoa - 0; Fungi - 0; Plants - 65; Viruses - 0; Other Eukaryotes - 0 (source: NCBI BLink).
c13521.graph_c0	C4	0.0009521	3.00386	1.64715	up	Protein KIAA0664-like protein [Morus notabilis]	Tetratricopeptide repeat (TPR)-like superfamily protein	Tetratricopeptide repeat (TPR)-like superfamily protein
c27090.graph_c0	C4	3.45e-06	2.99103	1.64511	up	PREDICTED: acid phosphatase 1-like [Elaeis guineensis]	HAD superfamily, subfamily IIIB acid phosphatase	HAD superfamily, subfamily IIIB acid phosphatase
c34790.graph_c0	C4	1.19e-05	2.96685	1.63272	up	predicted protein [Hordeum vulgare subsp. vulgare]	NADPH-dependent thioredoxin reductase C	NADPH-dependent thioredoxin reductase C
c46472.graph_c0	C4	4.32e-08	2.9588	1.61997	up	PREDICTED: uncharacterized protein LOC105033613 [Elaeis guineensis]	COP1-interacting protein-related	COP1-interacting protein-related
c39484.graph_c0	C4	0.000423276	2.94682	1.61588	up	PREDICTED: clustered mitochondria protein-like [Vitis vinifera]	Tetratricopeptide repeat (TPR)-like superfamily protein	Tetratricopeptide repeat (TPR)-like superfamily protein
c42453.graph_c3	C4	0.000246371	2.94169	1.61323	up	PREDICTED: transcription factor TCP20-like isoform X1 [Elaeis guineensis]	RAD-like 1	RAD-like 1
c45237.graph_c0	C4	4.6e-07	2.93899	1.61732	up	MYB5, partial [Dendrobium catenatum]	ethylene responsive element binding factor 3	ethylene responsive element binding factor 3
c44107.graph_c0	C4	2.97e-08	2.93454	1.60944	up	PREDICTED: L-tryptophan--pyruvate aminotransferase 1-like [Musa acuminata subsp. malaccensis]	tryptophan aminotransferase related 2	tryptophan aminotransferase related 2
c37655.graph_c0	C4	0.00921577	2.932	1.61545	up	PREDICTED: histone H2A [Phoenix dactylifera]	histone H2A 12	histone H2A 12
c35813.graph_c0	C4	0.000112231	2.91921	1.60602	up	PREDICTED: probable aminotransferase TAT2 isoform X2 [Musa acuminata subsp. malaccensis]	Tyrosine transaminase family protein	Tyrosine transaminase family protein
c43495.graph_c1	C4	6.34e-05	2.91776	1.60396	up	PREDICTED: WEB family protein At3g02930, chloroplastic-like [Phoenix dactylifera]	Plant protein of unknown function (DUF827)	Plant protein of unknown function (DUF827)
c35185.graph_c0	C4	0.000105141	2.91593	1.60017	up	PREDICTED: uncharacterized protein LOC105037398 [Elaeis guineensis]	Protein of unknown function (DUF679)	Protein of unknown function (DUF679)
c48423.graph_c0	C4	1.42e-05	2.90352	1.59817	up	--	Protein kinase superfamily protein	Protein kinase superfamily protein
c31531.graph_c0	C4	0.000160739	2.89171	1.59312	up	PREDICTED: CASP-like protein VIT_19s0090g00570 [Phoenix dactylifera]	Uncharacterised protein family (UPF0497)	Uncharacterised protein family (UPF0497)
c45552.graph_c0	C4	0.00160705	2.88477	1.5806	up	PREDICTED: tubby-like F-box protein 11 isoform X2 [Phoenix dactylifera]	tubby like protein 3	tubby like protein 3
c37030.graph_c0	C4	0.000119872	2.88407	1.59599	up	PREDICTED: uncharacterized protein LOC103997919 [Musa acuminata subsp. malaccensis]	unknown protein; FUNCTIONS IN: molecular_function unknown; INVOLVED IN: biological_process unknown; LOCATED IN: endomembrane system; EXPRESSED IN: petal, flower; EXPRESSED DURING: 4 anthesis, petal differentiation and expansion stage; BEST Arabidopsis thaliana protein match is: unknown protein (TAIR:AT5G20790.1); Has 30 Blast hits to 30 proteins in 10 species: Archae - 0; Bacteria - 0; Metazoa - …	unknown protein; FUNCTIONS IN: molecular_function unknown; INVOLVED IN: biological_process unknown; LOCATED IN: endomembrane system; EXPRESSED IN: petal, flower; EXPRESSED DURING: 4 anthesis, petal differentiation and expansion stage; BEST Arabidopsis thaliana protein match is: unknown protein (TAIR:AT5G20790.1); Has 30 Blast hits to 30 proteins in 10 species: Archae - 0; Bacteria - 0; Metazoa - …
c38727.graph_c0	C4	0.00023147	2.87685	1.5898	up	PREDICTED: pheophytinase, chloroplastic isoform X2 [Elaeis guineensis]	alpha/beta-Hydrolases superfamily protein	alpha/beta-Hydrolases superfamily protein
c37716.graph_c0	C4	3.47e-11	2.8767	1.58528	up	PREDICTED: RNA polymerase sigma factor sigE, chloroplastic/mitochondrial [Elaeis guineensis]	sigma factor E	sigma factor E
c37448.graph_c1	C4	0.000278182	2.85871	1.56899	up	PREDICTED: dehydration-responsive element-binding protein 3-like [Elaeis guineensis]	Integrase-type DNA-binding superfamily protein	Integrase-type DNA-binding superfamily protein
c41120.graph_c0	C4	6.31e-08	2.85832	1.57294	up	PREDICTED: probable calcium-binding protein CML17 [Phoenix dactylifera]	Calcium-binding EF-hand family protein	Calcium-binding EF-hand family protein
c41837.graph_c0	C4	8.42e-11	2.84578	1.5679	up	PREDICTED: probable receptor-like protein kinase At5g15080 isoform X2 [Elaeis guineensis]	Protein kinase superfamily protein	Protein kinase superfamily protein
c40270.graph_c0	C4	5.68e-10	2.8422	1.56322	up	candidate developmental transcription factor TCP2 [Phalaenopsis hybrid cultivar]	TCP family transcription factor 4	TCP family transcription factor 4
c46428.graph_c0	C4	0.000771762	2.83956	1.5642	up	PREDICTED: protein no-on-transient A [Phoenix dactylifera]	Heavy metal transport/detoxification superfamily protein	Heavy metal transport/detoxification superfamily protein
c38727.graph_c2	C4	0.000663095	2.83925	1.56859	up	PREDICTED: pheophytinase, chloroplastic isoform X1 [Elaeis guineensis]	alpha/beta-Hydrolases superfamily protein	alpha/beta-Hydrolases superfamily protein
c40774.graph_c0	C4	1.36e-10	2.83895	1.56531	up	PREDICTED: protein FAF-like, chloroplastic [Musa acuminata subsp. malaccensis]	Protein of unknown function (DUF3049)	Protein of unknown function (DUF3049)
c47651.graph_c1	C4	1.82e-10	2.8378	1.56414	up	PREDICTED: uncharacterized protein LOC103713029 isoform X1 [Phoenix dactylifera]	RELA/SPOT homolog 3	RELA/SPOT homolog 3
c47753.graph_c0	C4	2.06e-09	2.8318	1.56166	up	PREDICTED: uncharacterized protein LOC103714586 [Phoenix dactylifera]	Protein kinase superfamily protein	Protein kinase superfamily protein
c26706.graph_c0	C4	6.64e-08	2.79205	1.54732	up	PREDICTED: beta-1,4-mannosyl-glycoprotein 4-beta-N-acetylglucosaminyltransferase-like isoform X1 [Elaeis guineensis]	beta-1,4-N-acetylglucosaminyltransferase family protein	beta-1,4-N-acetylglucosaminyltransferase family protein
c42680.graph_c0	C4	0.00235047	2.7834	1.53951	up	PREDICTED: uncharacterized protein LOC105040689 [Elaeis guineensis]	Acid phosphatase/vanadium-dependent haloperoxidase-related protein	Acid phosphatase/vanadium-dependent haloperoxidase-related protein
c47430.graph_c0	C4	4.04e-07	2.77162	1.52972	up	PREDICTED: RING-H2 finger protein ATL67-like isoform X2 [Elaeis guineensis]	RING/U-box superfamily protein	RING/U-box superfamily protein
c45871.graph_c0	C4	0.000109241	2.76886	1.53013	up	PREDICTED: uncharacterized protein LOC103722446 [Phoenix dactylifera]	unknown protein; Has 35333 Blast hits to 34131 proteins in 2444 species: Archae - 798; Bacteria - 22429; Metazoa - 974; Fungi - 991; Plants - 531; Viruses - 0; Other Eukaryotes - 9610 (source: NCBI BLink).	unknown protein; Has 35333 Blast hits to 34131 proteins in 2444 species: Archae - 798; Bacteria - 22429; Metazoa - 974; Fungi - 991; Plants - 531; Viruses - 0; Other Eukaryotes - 9610 (source: NCBI BLink).
c47671.graph_c0	C4	0.000478086	2.76662	1.5283	up	PREDICTED: probable xyloglucan endotransglucosylase/hydrolase protein 30 [Phoenix dactylifera]	xyloglucan endotransglucosylase/hydrolase 30	xyloglucan endotransglucosylase/hydrolase 30
c41952.graph_c0	C4	0.000278305	2.76637	1.52946	up	PREDICTED: NHL repeat-containing protein 2 isoform X1 [Phoenix dactylifera]	haloacid dehalogenase-like hydrolase family protein	haloacid dehalogenase-like hydrolase family protein
c48456.graph_c0	C4	0.0058835	2.76524	1.52911	up	PREDICTED: probable xyloglucan glycosyltransferase 9 [Elaeis guineensis]	Cellulose-synthase-like C12	Cellulose-synthase-like C12
c42209.graph_c0	C4	2.16e-08	2.76481	1.52649	up	PREDICTED: CDP-diacylglycerol--serine O-phosphatidyltransferase 1-like isoform X1 [Elaeis guineensis]	phosphatidyl serine synthase family protein	phosphatidyl serine synthase family protein
c30487.graph_c0	C4	7.96e-08	2.75647	1.52579	up	PREDICTED: probable vacuolar amino acid transporter YPQ1 [Elaeis guineensis]	PQ-loop repeat family protein / transmembrane family protein	PQ-loop repeat family protein / transmembrane family protein
c47511.graph_c0	C4	9.01e-07	2.74349	1.51223	up	nitrate/nitrite transporter, partial [Vitis vinifera]	Major facilitator superfamily protein	Major facilitator superfamily protein
c40592.graph_c0	C4	2.33e-08	2.73037	1.50447	up	candidate developmental transcription factor TCP4 [Phalaenopsis hybrid cultivar]	TCP family transcription factor	TCP family transcription factor
c37897.graph_c0	C4	0.00247444	2.73012	1.51547	up	PREDICTED: uncharacterized protein LOC103698166, partial [Phoenix dactylifera]	unknown protein; FUNCTIONS IN: molecular_function unknown; INVOLVED IN: biological_process unknown; LOCATED IN: chloroplast; EXPRESSED IN: 24 plant structures; EXPRESSED DURING: 15 growth stages; BEST Arabidopsis thaliana protein match is: unknown protein (TAIR:AT5G06380.1); Has 84 Blast hits to 84 proteins in 12 species: Archae - 0; Bacteria - 0; Metazoa - 0; Fungi - 0; Plants - 84; Viruses - 0;…	unknown protein; FUNCTIONS IN: molecular_function unknown; INVOLVED IN: biological_process unknown; LOCATED IN: chloroplast; EXPRESSED IN: 24 plant structures; EXPRESSED DURING: 15 growth stages; BEST Arabidopsis thaliana protein match is: unknown protein (TAIR:AT5G06380.1); Has 84 Blast hits to 84 proteins in 12 species: Archae - 0; Bacteria - 0; Metazoa - 0; Fungi - 0; Plants - 84; Viruses - 0;…
c13583.graph_c0	C4	0.00591222	2.72291	1.50179	up	putative glucosyltransferase [Linum usitatissimum]	UDP-glucosyl transferase 85A4	UDP-glucosyl transferase 85A4
c26082.graph_c0	C4	0.000858542	2.71764	1.51039	up	PREDICTED: uncharacterized protein LOC105032503 [Elaeis guineensis]	unknown protein; BEST Arabidopsis thaliana protein match is: unknown protein (TAIR:AT3G15534.1); Has 66 Blast hits to 66 proteins in 12 species: Archae - 0; Bacteria - 0; Metazoa - 0; Fungi - 0; Plants - 66; Viruses - 0; Other Eukaryotes - 0 (source: NCBI BLink).	unknown protein; BEST Arabidopsis thaliana protein match is: unknown protein (TAIR:AT3G15534.1); Has 66 Blast hits to 66 proteins in 12 species: Archae - 0; Bacteria - 0; Metazoa - 0; Fungi - 0; Plants - 66; Viruses - 0; Other Eukaryotes - 0 (source: NCBI BLink).
c39304.graph_c0	C4	1.86e-09	2.71183	1.49901	up	PREDICTED: cyclin-D2-1-like isoform X1 [Elaeis guineensis]	CYCLIN D1;1	CYCLIN D1;1
c49837.graph_c0	C4	1.1e-09	2.71009	1.50038	up	hypothetical protein VITISV_021909 [Vitis vinifera]	DNA/RNA polymerases superfamily protein	DNA/RNA polymerases superfamily protein
c46514.graph_c0	C4	0.00635769	2.69622	1.49574	up	PREDICTED: arabinogalactan peptide 3-like [Phoenix dactylifera]	arabinogalactan protein 12	arabinogalactan protein 12
c49910.graph_c0	C4	3.77e-08	2.69616	1.49279	up	PREDICTED: uncharacterized protein LOC105060372 isoform X1 [Elaeis guineensis]	DEAD/DEAH box helicase, putative	DEAD/DEAH box helicase, putative
c42156.graph_c0	C4	6.99e-05	2.69497	1.48819	up	PREDICTED: probable glutathione S-transferase [Phoenix dactylifera]	glutathione S-transferase TAU 8	glutathione S-transferase TAU 8
c48074.graph_c0	C4	6.34e-05	2.68959	1.48763	up	PREDICTED: LRR receptor-like serine/threonine-protein kinase ERECTA isoform X2 [Phoenix dactylifera]	Leucine-rich receptor-like protein kinase family protein	Leucine-rich receptor-like protein kinase family protein
c26442.graph_c0	C4	2.74e-05	2.68855	1.48316	up	PREDICTED: guard cell S-type anion channel SLAC1-like [Musa acuminata subsp. malaccensis]	C4-dicarboxylate transporter/malic acid transport protein	C4-dicarboxylate transporter/malic acid transport protein
c44538.graph_c0	C4	3.71e-06	2.68455	1.49035	up	PREDICTED: hexokinase-3-like [Elaeis guineensis]	hexokinase-like 1	hexokinase-like 1
c41731.graph_c0	C4	2.29e-06	2.68335	1.47918	up	PREDICTED: probable receptor-like protein kinase At5g56460 isoform X2 [Elaeis guineensis]	Protein kinase protein with adenine nucleotide alpha hydrolases-like domain	Protein kinase protein with adenine nucleotide alpha hydrolases-like domain
c36818.graph_c0	C4	0.00181076	2.67642	1.49106	up	PREDICTED: uncharacterized protein LOC103715832 [Phoenix dactylifera]	Protein of unknown function (DUF1645)	Protein of unknown function (DUF1645)
c49446.graph_c1	C4	4.94e-09	2.67539	1.48186	up	PREDICTED: phosphoenolpyruvate carboxylase kinase 2-like [Phoenix dactylifera]	phosphoenolpyruvate carboxylase kinase 1	phosphoenolpyruvate carboxylase kinase 1
c18679.graph_c0	C4	3.82e-06	2.67329	1.47428	up	PREDICTED: probable receptor-like protein kinase At5g56460 isoform X1 [Elaeis guineensis]	Protein kinase protein with adenine nucleotide alpha hydrolases-like domain	Protein kinase protein with adenine nucleotide alpha hydrolases-like domain
c41873.graph_c0	C4	3.42e-06	2.67262	1.47869	up	PREDICTED: BEL1-like homeodomain protein 9 [Phoenix dactylifera]	POX (plant homeobox) family protein	POX (plant homeobox) family protein
c42426.graph_c0	C4	7.74e-05	2.67153	1.48196	up	PREDICTED: uncharacterized protein LOC105038729 [Elaeis guineensis]	CONTAINS InterPro DOMAIN/s: EF-Hand 1, calcium-binding site (InterPro:IPR018247); BEST Arabidopsis thaliana protein match is: unknown protein (TAIR:AT2G41730.1); Has 1807 Blast hits to 1807 proteins in 277 species: Archae - 0; Bacteria - 0; Metazoa - 736; Fungi - 347; Plants - 385; Viruses - 0; Other Eukaryotes - 339 (source: NCBI BLink).	CONTAINS InterPro DOMAIN/s: EF-Hand 1, calcium-binding site (InterPro:IPR018247); BEST Arabidopsis thaliana protein match is: unknown protein (TAIR:AT2G41730.1); Has 1807 Blast hits to 1807 proteins in 277 species: Archae - 0; Bacteria - 0; Metazoa - 736; Fungi - 347; Plants - 385; Viruses - 0; Other Eukaryotes - 339 (source: NCBI BLink).
[truncated: 480 more rows]

## Sheet: Table S4
Table S4 The primer sequences of selected cold-induced genes for detection by quantitative real-time PCR
[truncated: 20 more rows]

[truncated: 5 more sheets: Table S5, Table S6, Table S7, Table S8, Table S9]
